# Supplementary material for: Breast Cancer Plasticity after Chemotherapy Highlights the Need for Re-Evaluation of Subtyping in Residual Cancer and Metastatic Tissues
Source: Int J Mol Sci. 2024 May 31;25(11):6054. doi: 10.3390/ijms25116054 (PMC11172877; doi:10.3390/ijms25116054)
Supplement: Supplementary file 1 [file ijms-25-06054-s001.zip]

Archive with 14 entries (14 files):
- Figure S1.jpg
- Figure S2.png
- Table S1 Data and standardized expression values of 276 signature genes.xlsx
- Table S10 GEO Datasets.xlsx
- Table S2 Significant Gene Sets.xlsx
- Table S3  A list of significant prognostic factors.pdf
- Table S4 A list of not significant prognostic factors.pdf
- Table S5 A list of significantly correlated parameters.pdf
- Table S6 Confounding factor analyses.pdf
- Table S7  Multivariate model analysis.pdf
- Table S8 Plasticity of PAM50 subtypes statistics.xlsx
- Table S9 Patient data.xlsx
- Text S1 USAT and LRMC.r
- Text S2 Calculation of Delta r.pdf
