# Supplementary material for: Breast Cancer Plasticity after Chemotherapy Highlights the Need for Re-Evaluation of Subtyping in Residual Cancer and Metastatic Tissues
Source: Int J Mol Sci. 2024 May 31;25(11):6054. doi: 10.3390/ijms25116054 (PMC11172877; doi:10.3390/ijms25116054)
Supplement: Supplementary file 1 [file ijms-25-06054-s001.zip › Table S1 Data and standardized expression values of 276 signature genes.xlsx]

## Sheet: OSD-OSE USAT Genes for HC STD
Genes	RNA_S3258Nr17	RNA_S3258Nr8	RNA_S3258Nr7	RNA_S3258Nr80	RNA_S3258Nr24	RNA_S3258Nr52	RNA_S3258Nr54	RNA_S3258Nr111	RNA_S3258Nr58	RNA_S3258Nr21	RNA_S3258Nr13	RNA_S3258Nr26	RNA_S3258Nr11	RNA_S3258Nr9	RNA_S3258Nr20	RNA_S3258Nr30	RNA_S3258Nr131	RNA_S3258Nr85	RNA_S3258Nr149	RNA_S3258Nr51	RNA_S3258Nr55	RNA_S3258Nr83
Bad-ENSG00000188425-NANOS2	-0.35016	1.84134	-0.42193	-0.725022	-0.618617	-0.040972	1.00658	3.18106	1.05759	-0.08971	-0.589567	-0.574522	0.038809	-0.85015	-0.583544	-0.361296	-0.559887	-1.18337	0.145212	-0.185664	0.425995	-0.562182
Bad-ENSG00000231570-PPIAP63	-0.324435	3.77679	-0.338945	-0.400225	-0.378712	0.126242	-0.128954	2.13807	-0.083213	-0.271777	-0.372839	-0.369797	-0.138115	-0.425524	-0.371621	-0.326686	-0.366838	-0.318409	-0.22428	-0.354012	-0.288022	-0.558697
Bad-ENSG00000234940-	-0.466783	2.47836	-0.516351	-0.725684	-0.652195	1.7335	-0.111564	2.44096	0.604739	-0.286901	-0.632131	-0.621741	-0.172603	-0.812105	-0.627972	-0.474474	-0.611633	0.567044	-0.12465	-0.432396	-0.929685	0.374264
Bad-ENSG00000273394-	-0.40872	3.73008	-0.428528	-0.51218	0.735815	-0.675382	1.37502	-0.375531	1.04355	-0.336837	-0.474795	-0.470643	-0.179816	-0.546715	-0.473133	-0.411793	-0.466604	-0.422914	-0.271999	0.425254	-0.262677	-0.591444
Bad-ENSG00000227573-	-0.628825	2.47859	-0.654042	-0.760536	0.755198	0.471024	0.507143	0.989131	2.26703	-0.537314	1.3068	-0.707657	-1.07938	-0.804501	-0.710827	-0.632738	-0.702515	-0.160124	-0.454772	-0.471581	-0.151966	-0.318139
Bad-ENSG00000226148-SLC25A39P1	0.362266	2.98771	-0.880202	0.424893	0.170565	0.45705	-0.62978	0.888767	1.56132	-0.760959	1.29189	-0.078857	-0.093856	-1.0339	-0.93821	-0.858439	-0.929719	-0.546873	-0.676639	-0.09744	0.110303	-0.729882
Bad-ENSG00000271434-	0.703648	1.27779	1.75168	0.007631	0.855248	-0.270065	0.05338	0.962332	-0.114243	1.47418	-0.8178	-0.810719	-0.402761	-0.940457	-0.814965	2.10813	-0.80383	-0.901908	-0.471939	-1.06331	-0.924847	-0.857167
Bad-ENSG00000199895-Y_RNA	2.19033	1.61482	2.56613	1.3124	0.472757	0.366282	0.006657	-0.502618	-0.684796	-0.486281	-0.544526	-0.542773	-0.66605	-0.574891	-0.543825	-0.517928	-0.541068	-0.684796	-0.458907	-0.563233	-0.684796	-0.532882
Bad-ENSG00000212722-KRTAP4-9	-0.235024	2.25551	2.61368	1.23691	1.4784	-1.06135	-0.079748	-0.132181	-0.189122	-0.012276	-0.439775	-0.426909	-0.186802	-0.662638	-0.434625	-0.244548	-0.414392	-0.754747	0.18864	-0.739981	-1.15731	-0.601712
Bad-ENSG00000227968-BUB3P1	1.58518	0.431618	1.33296	0.609882	0.272	-0.513865	-0.765868	1.66284	0.651309	-0.619019	-0.860715	2.24449	-0.077289	-0.986715	-0.857803	-0.750339	-0.846364	-1.44278	-0.505427	0.046853	-0.727324	0.116368
Bad-ENSG00000179031-NSA2P3	1.0873	2.37229	1.16432	-0.839698	0.898624	0.844504	-1.21726	1.2789	-1.02472	-0.548076	0.487726	0.926564	-0.459939	0.589502	-0.774757	-0.67274	-0.763898	-1.33008	-0.440242	-0.416637	-0.718184	-0.443505
Bad-ENSG00000213761-MT1P1	3.11153	0.195367	-0.056195	-0.602378	0.745141	-0.989022	1.25477	0.101466	1.23653	-0.918656	0.596329	-0.946467	0.41177	-0.962278	0.0537	-0.934235	0.37906	-0.313715	-0.115031	-0.893184	-1.01639	-0.338122
Bad-ENSG00000182631-RXFP3	2.99082	0.234301	-0.758838	0.134698	0.445239	-0.598213	1.59729	1.3182	0.765274	-0.610522	-0.833677	-0.826961	-0.040653	-0.950012	0.84572	-0.731768	-0.820427	-0.876438	-0.505644	-0.260559	0.032601	-0.550435
Bad-ENSG00000273055-	2.94034	0.936618	-0.620521	1.1467	0.457526	0.597139	-0.898582	0.886149	0.505807	-0.954059	-0.119104	-0.681176	1.0273	0.182275	-0.328341	-0.98464	0.057387	-1.00546	-0.927607	-1.05899	-0.844821	-0.313935
Bad-ENSG00000231419-LINC00689	3.39128	-0.38794	0.325709	-0.552536	1.58798	1.10358	-0.386366	0.967297	-0.81364	0.090353	-0.39335	-0.089701	-0.875081	-0.257991	-0.375649	-0.031808	-0.317931	-0.741764	-0.766619	-0.656569	-0.02249	-0.796767
Bad-ENSG00000233901-LINC01503	2.5355	2.08462	0.196173	-1.18682	-1.11358	0.632274	0.211109	0.880858	1.38026	-0.305488	-0.387891	-1.26918	-0.582343	-0.801234	-0.123781	-0.696299	-0.518374	0.129554	-0.65074	0.165363	-0.583905	0.003924
Bad-ENSG00000260339-HEXA-AS1	2.19242	0.735115	0.997557	-0.552691	-0.805709	0.753947	0.38503	-0.329059	2.71044	-1.00152	0.021023	0.217769	-0.878738	-0.282442	-0.937885	-0.157324	-0.222318	0.211355	-0.476967	-0.775381	-0.607914	-1.1967
Bad-ENSG00000218454-HNRNPA1P19	2.61899	0.478915	1.52127	-0.542637	-0.514975	-0.69636	0.37537	-0.413925	2.59096	-0.377477	-0.507423	-0.503512	-0.778543	-0.575166	-0.505857	-0.448081	-0.499707	0.196569	-0.316406	0.294593	-0.820366	-0.576233
Bad-ENSG00000244196-PPIAP15	2.85464	-0.575852	-0.543095	1.46721	-0.677317	1.21192	0.86169	-0.412059	1.23053	-0.316385	-0.657492	-0.647226	-1.36918	-0.835317	-0.653382	-0.501718	-0.637239	0.024761	-0.156071	-0.709576	0.659955	0.381205
Bad-ENSG00000272037-	0.043148	0.876759	1.83353	0.46546	0.363151	0.943174	1.28409	-0.71734	0.799779	-1.61875	-0.643523	-0.465047	-1.46588	0.586169	0.497871	0.685525	0.481331	0.195622	-1.5748	0.100084	-1.47675	-1.19359
Bad-ENSG00000212615-SNORD58	1.48646	-0.168174	0.657597	1.352	-1.00141	0.318045	0.399887	0.703557	1.47032	-2.96474	0.274567	-0.040541	-0.441942	0.473546	-0.505177	0.228982	0.02173	-0.166892	-0.270769	0.30659	-0.559204	-1.57443
Bad-ENSG00000272418-	1.37857	-0.122704	1.28918	-0.17866	-1.07573	0.634414	0.246292	0.620739	2.15066	-1.72217	-0.3952	-0.58145	-0.47306	-0.016536	-0.159614	-0.850318	-0.067454	-0.076242	-1.71076	1.68045	0.163812	-0.734222
Bad-ENSG00000275493-	2.31321	0.202887	0.068997	1.3373	-0.7568	0.450214	2.53324	0.022025	-0.059465	-0.689317	-0.753094	-0.751174	-0.00032	1.25253	-0.752325	-0.723969	-0.749307	-0.52989	-0.659344	-0.406716	-0.656318	-0.692357
Bad-ENSG00000253054-RNU7-77P	1.17719	0.042178	0.395608	0.146626	-0.049811	1.30407	1.4596	0.158718	0.261046	-2.37911	0.03221	-0.218365	0.61881	0.992965	-1.18033	-0.218259	-0.809864	0.376682	-2.3715	0.683918	-0.282868	-0.13951
Bad-ENSG00000074410-CA12	1.40784	1.79045	-1.00956	-0.17911	-0.199352	-0.217165	1.15091	2.10223	1.56367	-0.898873	-0.056509	-1.01354	-0.445097	-0.480204	0.126535	-0.073868	0.236627	-0.482122	0.094744	-1.10385	-1.20075	-1.11299
Bad-ENSG00000110400-NECTIN1	1.441	-0.43644	-1.04299	-0.422954	0.55147	0.31331	1.6341	1.57899	1.50303	-0.8897	0.504024	-1.02362	-0.700081	-0.106306	0.394498	0.771847	0.199371	0.285128	-0.282933	-1.4949	-1.34405	-1.4328
Bad-ENSG00000256235-SMIM3	2.26456	-0.166267	-0.583447	-0.365069	-0.45084	-0.140123	1.44241	1.10326	1.39399	0.049658	0.61234	-0.824011	-0.282787	0.430121	0.169472	-0.104602	0.01127	-1.11642	0.942126	-1.45571	-1.45598	-1.47395
Bad-ENSG00000251627-	1.99672	-0.646597	-0.627452	-0.748335	-0.705898	-0.133526	0.566933	1.86304	2.78679	-0.494952	-0.694312	0.314988	-0.30317	-0.006218	-0.691909	-0.60327	0.457188	-0.789795	-0.401257	-0.377368	-0.816425	0.054824
Bad-ENSG00000086570-FAT2	2.04148	-0.706879	-0.788412	-0.410328	0.79704	0.106917	0.075078	1.6907	2.83553	-0.700795	-0.876279	-0.640521	-0.582375	-0.314711	-0.424805	0.28716	-0.018987	-0.951599	-0.32183	-0.247583	-0.732863	-0.115939
Bad-ENSG00000201078-RN7SKP214	1.27562	-0.543439	-0.538232	-0.571109	-0.114757	-0.635252	1.96189	0.398047	3.32816	-0.502195	0.176657	-0.554784	-0.669544	-0.584682	-0.555763	0.05978	-0.553197	-0.330154	-0.476712	0.372967	-0.328988	-0.614315
Bad-ENSG00000269019-HOMER3-AS1	0.442647	-0.389263	0.835958	-0.993586	-0.141647	-0.908746	1.5096	1.37699	3.24003	0.04841	-0.718058	-0.925922	-0.312204	0.086937	-0.72627	-0.131351	-0.164244	0.085627	-0.613957	-0.848441	-0.441482	-0.311041
Bad-ENSG00000253742-IGHV3-60	2.6605	-0.525601	-0.513121	-0.591921	-0.564257	1.79221	-0.805767	1.60473	1.65135	-0.42675	-0.556705	-0.552793	-0.062353	-0.624452	-0.555139	-0.497358	-0.548988	-0.333736	-0.365673	0.847318	-0.573207	-0.458292
Bad-ENSG00000268287-	2.14598	-0.394605	-0.796802	-0.483803	-0.193662	2.28859	-0.291457	0.51898	2.26901	-0.408579	0.165877	-0.805477	-0.714033	-0.821147	-0.452381	-0.304894	0.491031	-0.509335	-0.764559	-0.653846	0.455082	-0.739974
Bad-ENSG00000279537-	0.568432	-0.153399	0.530163	-0.269524	-0.175414	1.77725	-0.820085	2.18286	2.6371	-0.857783	-0.229877	-0.196876	-0.758394	-0.978202	-0.424024	0.441434	-0.318187	-0.453499	-0.820582	-0.403469	-0.750411	-0.527515
Bad-ENSG00000213260-YWHAZP5	1.13378	-0.939146	-0.116334	0.595693	0.037676	0.976638	0.58429	1.25601	2.61359	-0.446633	-0.228035	-0.667066	-0.947904	-0.571689	0.113628	1.03892	0.163566	-1.28198	-0.23628	-0.919083	-0.430872	-1.72876
Bad-ENSG00000142530-FAM71E1	-0.641993	-0.456948	2.51415	-0.241026	0.944878	-0.878682	-0.281886	0.919239	2.36824	-0.324757	-0.101784	-0.858975	0.587167	-0.531082	0.167187	0.208294	-0.342021	-0.582727	-1.1663	-0.896166	0.677494	-1.0823
Bad-ENSG00000226641-SHISA5P1	-0.048942	0.33672	3.12834	0.537091	0.815594	-0.225671	-0.02077	-0.106595	2.28005	-0.767777	-0.474262	-0.817435	0.232371	-0.254164	-0.11195	-0.157616	-0.815936	-0.787737	-0.743715	-0.449453	-0.82078	-0.727363
Bad-ENSG00000125845-BMP2	1.77666	-0.208478	2.05237	-0.519974	0.850901	-0.899202	0.050099	0.497392	2.48708	0.331279	-0.733363	-0.455078	-0.187495	-0.480238	0.104006	-0.325242	-0.22106	-0.956366	-0.094338	-1.02016	-1.01018	-1.03862
Bad-ENSG00000101311-FERMT1	1.50841	-0.979276	0.720361	0.355022	1.85781	-0.896706	0.221327	0.279441	2.48355	-0.718433	-0.882804	-0.853094	0.207816	0.924253	-0.235393	0.070519	-0.511669	-0.984652	0.04228	-0.942029	-1.03274	-0.633993
Bad-ENSG00000187997-C17orf99	0.342047	-0.098194	-0.038512	-0.132516	0.883357	-0.300403	-0.660057	0.359862	4.05587	-0.614395	-0.758056	-0.181709	-0.088619	-0.265392	0.12456	-0.69245	0.17248	-0.500523	-0.546877	-0.772236	0.166377	-0.454616
Bad-ENSG00000231982-	0.592812	-0.30927	-0.302383	-0.345868	0.243865	0.282464	-0.192402	-0.274834	4.33303	-0.254719	-0.326434	-0.324276	-0.201183	-0.363821	-0.32557	-0.293684	-0.322176	-0.326667	-0.221014	-0.499144	-0.32326	-0.245464
Bad-ENSG00000211818-TRAV39	1.43228	0.123704	-0.437683	-0.062327	-0.457076	-0.525873	-0.54867	0.81018	3.95684	-0.404926	-0.454212	-0.452729	-0.24807	-0.126627	-0.453618	-0.431705	-0.451286	-0.271684	-0.381763	-0.156648	-0.371707	-0.086402
Bad-ENSG00000261222-	0.17228	0.466057	-0.197946	-0.576752	-0.355163	0.220668	-0.088815	0.826617	3.90268	-0.841247	-0.485774	-0.435506	-0.691812	-0.3636	-0.212928	-0.280404	-0.323021	-0.912485	1.05065	-0.406624	-0.008591	-0.458279
Bad-ENSG00000265386-RN7SL219P	0.031347	0.265309	0.324122	-0.179681	-0.806206	0.394984	0.436956	0.126544	3.958	-1.11681	-0.212557	-0.357335	0.04637	0.284591	-0.31333	-0.668294	-1.15577	-0.365684	-0.194819	-0.559555	0.378775	-0.316958
Bad-ENSG00000230833-RPEP3	-0.193748	0.840841	0.330938	-0.082172	0.036636	-0.172366	0.021324	1.18024	2.61407	-0.385705	-0.538427	-0.47771	-0.180202	-0.548302	-1.0153	0.220727	-0.85535	-1.16352	-0.697345	-1.33867	2.33082	0.073219
Bad-ENSG00000249252-C1QTNF7-AS1	0.126618	0.882939	1.23467	2.12724	-0.300089	0.668719	0.795779	0.567778	2.23258	-0.922324	-0.470956	-1.02733	-1.02083	0.280058	-0.207009	-0.264482	-1.02416	-0.790528	-0.871441	-0.944595	-0.992155	-0.08047
Bad-ENSG00000240087-RPSAP12	0.704364	0.08675	1.26533	2.42695	1.65634	-0.743509	0.013337	0.099708	1.81079	-0.812742	0.362773	0.113502	-1.18087	-0.285941	-0.93058	-0.877548	-0.237745	-0.658442	-0.756686	-0.776329	-0.73635	-0.543104
Bad-ENSG00000229119-	-0.072795	0.331953	0.405183	2.00395	1.08112	0.646994	-0.528116	0.586224	1.69751	-0.183749	-0.00445	-0.708102	-0.855584	1.1529	-1.25347	-1.21974	-0.438957	-0.094783	0.334173	0.099364	-2.26292	-0.71671
Bad-ENSG00000175287-PHYHD1	-0.4539	0.922136	-0.1082	2.7294	-0.04333	2.27282	-0.061535	0.163194	1.2133	0.4956	-0.674005	0.110538	-0.445755	-0.575557	-0.621158	-0.153698	-0.475069	-1.1263	-0.513218	-0.905688	-1.03636	-0.713216
Bad-ENSG00000156463-SH3RF2	0.692988	1.65751	-0.117639	1.30979	-0.24616	-0.954729	-0.312715	1.32903	2.29749	-0.727773	0.518538	0.455756	0.128704	-0.808865	-0.438116	-0.625878	0.043804	-1.16262	0.46314	-1.1336	-1.25224	-1.11641
Bad-ENSG00000213694-S1PR3	0.414768	1.78112	-0.384992	0.249691	1.28159	-0.069138	-0.879634	1.60433	0.670296	-1.00194	-0.259666	0.101075	0.114321	-1.00511	-0.141242	0.047045	0.208631	0.039341	1.71689	-1.83133	-1.32508	-1.33096
Bad-ENSG00000182117-NOP10	0.560797	0.169598	0.637912	-0.032363	0.080367	1.28054	-0.144515	-0.01251	1.87508	-1.97049	0.309605	-0.396811	-0.504591	0.539903	-0.170232	0.322146	0.243069	-0.212989	1.77726	-2.0656	-0.911288	-1.37489
Bad-ENSG00000279058-AGAP14P	0.300804	0.504802	-0.564982	-0.405702	0.266729	0.634179	-0.143541	0.528633	2.77835	-0.935598	-0.142072	0.432042	-0.813236	-0.669703	0.632369	-0.237318	-1.01881	-0.793535	2.25006	-0.956319	-0.704306	-0.942848
Bad-ENSG00000228801-PCMTD1-DT	-0.419926	-0.895388	-0.35517	0.404491	0.543989	2.28407	2.21201	-0.862495	1.51965	-0.854441	-1.00031	0.185305	-1.12338	-0.678992	-1.07065	0.169609	-0.292032	0.269535	0.408321	0.519749	-1.00665	0.042709
Bad-ENSG00000258462-	-0.601925	0.144947	-0.611743	-0.653209	1.12905	1.87902	2.84401	-0.585473	1.41549	-0.566293	-0.634678	-0.632619	0.157091	-0.670328	-0.633854	-0.603448	-0.630617	-0.209921	-0.534154	0.990091	-0.414944	-0.576495
Bad-ENSG00000252053-RNU6-1101P	-0.533975	-0.553011	-0.545382	1.18724	1.05146	1.00829	2.19071	-0.514864	2.41828	-0.492581	1.13547	-0.569633	-0.737776	-0.613439	-0.571067	-0.535745	-0.567308	-0.011395	-0.455245	-0.763344	-0.763344	-0.763344
Bad-ENSG00000236810-ELOA-AS1	-0.113906	-0.541007	1.20963	0.72179	0.007353	1.02728	1.06367	-0.439997	2.11106	-1.74759	-0.739245	-0.944962	1.50156	-0.724698	-1.05171	0.013117	-0.663823	-0.534018	-0.668319	-0.244598	-0.614186	1.37261
Bad-ENSG00000221091-MIR1302-5	-0.462138	1.1828	0.66106	-0.524978	1.29844	-0.624106	0.755577	-0.44198	3.46927	-0.418477	-0.502271	-0.499749	-0.6771	0.518712	-0.501262	-0.464005	-0.497296	-0.704069	-0.379096	0.218807	-0.704069	-0.704069
Bad-ENSG00000207595-MIR181A2	-0.69542	0.926388	-0.05339	-0.387582	0.188155	0.602146	2.05606	-0.11718	3.12884	-0.686006	0.431475	-0.703529	0.571299	-0.003923	-0.703855	-0.311166	-0.703	-0.747581	-0.677515	-0.659013	-0.747581	-0.707622
Bad-ENSG00000274367-	-0.769937	-0.776762	-0.192956	-0.072916	-0.139206	2.38148	0.911827	0.530256	3.10035	-0.755096	-0.363781	-0.257803	-0.333132	0.146921	-0.783236	-0.503352	-0.161248	0.34549	-0.741709	-0.327179	-0.684129	-0.55388
Bad-ENSG00000222973-RNU2-25P	0.557295	-0.197537	-0.143835	-0.643737	-0.182245	1.53941	-0.212522	0.573172	3.75437	-0.592299	-0.63277	-0.631552	-0.494854	-0.223309	-0.11411	-0.614288	-0.630367	-0.173216	-0.573279	0.539164	-0.288474	-0.615012
Bad-ENSG00000254251-	-0.647131	-0.691134	0.423444	0.101549	0.190837	2.01908	-0.315558	0.87912	2.77978	-0.551446	-0.735086	-0.729559	-0.506902	-0.07684	-0.732873	-0.651223	-0.724182	-0.51492	-0.465139	1.79585	-0.495201	-0.352468
Bad-ENSG00000247345-	-0.437415	-0.458237	-0.449892	-0.502584	2.28269	0.824008	-0.645581	0.550315	3.38096	-0.392135	-0.479035	-0.47642	-0.449695	-0.524337	0.04255	-0.43935	-0.473875	0.006566	-0.351294	-0.226642	-0.148154	-0.632441
Bad-ENSG00000250436-LINC02499	-0.475388	0.321528	-0.489646	-0.549863	2.3378	-0.39536	-0.491829	0.613986	3.43456	-0.423643	0.242002	-0.519962	-0.468232	-0.212269	-0.521755	-0.4776	-0.517055	-0.5554	-0.376971	-0.193834	-0.031399	-0.24967
Bad-ENSG00000132329-RAMP1	1.37416	-0.37151	-0.681854	-0.268289	2.44311	0.245376	-0.336951	2.46754	1.42716	0.156386	-0.142575	-0.693566	-0.37151	-0.228007	-0.450946	-0.493972	-0.418343	-0.860925	-0.433345	-0.636236	-0.924945	-0.800756
Bad-ENSG00000103313-MEFV	0.653352	0.356183	-0.549082	-0.493612	3.20558	-0.664436	-0.688167	1.81195	0.968672	-1.00795	0.412048	-0.730272	-0.735935	-0.411243	-0.647678	0.173146	-0.375496	0.290649	0.127865	-0.052285	-0.907785	-0.735502
Bad-ENSG00000251118-H3P24	-0.737646	-0.777966	-0.761807	0.368897	1.564	1.00794	-0.567998	2.38691	2.0558	-0.649969	-0.81824	0.408537	-0.27938	0.811774	-0.816212	-0.741395	-0.808249	0.375184	-0.570885	-0.055288	-0.452553	-0.941449
Bad-ENSG00000121905-HPCA	0.958643	-0.860786	-0.831542	1.23514	1.2613	1.15987	0.541309	1.9313	1.73762	-0.62915	0.343084	0.55971	-0.405623	-0.096474	-0.93	-0.794604	-0.915588	-0.93815	-0.486032	-0.915296	-0.924504	-1.00024
Bad-ENSG00000198910-L1CAM	0.613201	-0.424742	-0.63464	-0.478994	0.9468	-0.561205	-0.633129	2.75987	2.53538	-0.420838	-0.30199	0.582877	-0.620378	0.601563	-0.46051	-0.062606	-0.47524	-0.888	-0.115689	-0.883636	-0.85019	-0.2279
Bad-ENSG00000092067-	1.2045	-0.788437	0.531632	0.655187	0.996584	-1.21583	-0.702391	2.91002	1.44479	-0.596446	0.264238	0.498779	-0.652826	0.363612	-0.845804	-0.733582	-0.833859	-0.396255	-0.477824	-0.398637	-0.94242	-0.285032
Bad-ENSG00000188501-	0.927793	-1.12639	0.989546	-0.54657	0.961442	-0.589103	1.12434	1.45463	1.34006	2.4215	-0.313755	-0.081852	-0.963481	-0.600716	-0.462837	-1.08711	-0.006391	-0.567537	-0.903952	-0.488986	-0.831828	-0.648808
Bad-ENSG00000233833-ETF1P3	-0.578021	0.895561	-0.623186	0.501839	0.681624	0.292024	0.930665	2.37033	0.144655	2.61507	-0.728683	-0.719216	-0.746192	-0.892673	-0.724893	-0.585029	-0.710006	-0.960967	-0.266275	-0.689775	-0.282773	0.075917
Bad-ENSG00000130751-NPAS1	-0.117676	1.65437	0.153089	0.513906	0.699445	-0.189526	1.55053	1.62627	0.561388	1.18565	-0.686301	-0.528144	0.387858	-1.09825	0.232641	0.263267	-1.86863	-1.23103	-1.44839	-0.227538	-0.360608	-1.07232
Bad-ENSG00000169122-FAM110B	-0.478195	0.634907	-1.20048	0.354087	1.73109	2.06094	1.07889	1.16145	-1.27276	0.789619	0.106328	0.235536	0.055844	-0.131306	0.220456	-0.477749	-0.736	-1.02982	0.524481	-0.868504	-1.38509	-1.37372
Bad-ENSG00000279930-	-0.416463	1.01797	-0.459746	-0.642538	1.92975	-0.259991	2.42401	1.63296	-0.913314	-0.259388	0.902754	0.881284	-0.45531	-0.718001	-0.557214	-0.423179	-0.542947	-0.231539	-0.117709	-0.999872	-0.612994	-1.17853
Bad-ENSG00000060237-WNK1	-0.304608	-0.013864	0.63754	-0.143728	1.34396	0.761507	0.836541	2.03222	-1.39685	-0.035376	0.013622	0.267117	0.177118	0.520259	-0.712049	0.419203	0.590564	-0.247838	0.324484	-2.55465	-1.41654	-1.09865
Bad-ENSG00000090266-NDUFB2	0.685301	0.506113	0.90506	0.205041	1.40586	0.480488	0.682441	1.49013	-0.842251	-0.112709	0.019295	0.038841	-0.180854	0.451068	0.099809	0.835434	0.23436	-0.739507	-0.843731	-2.92645	-1.43	-0.963739
Bad-ENSG00000104228-TRIM35	0.95588	0.68825	0.108204	0.280243	1.85761	0.098551	0.980298	1.1438	-1.57805	0.656159	0.084111	0.430107	0.17125	-0.734043	0.046898	-0.226221	0.087843	0.468707	-0.21451	-2.00519	-2.04961	-1.25028
Bad-ENSG00000221914-PPP2R2A	0.537557	1.05104	0.144614	0.804646	1.20729	0.155149	1.16014	1.17424	-1.17204	-0.0497	0.032744	-0.180223	-0.072394	-0.181897	0.089089	0.855407	0.519024	-0.007241	-0.000797	-2.04229	-2.06628	-1.95807
Bad-ENSG00000105135-ILVBL	1.60086	-0.098714	-0.324148	0.794133	1.60445	0.119949	0.805736	1.63257	-1.43675	0.632333	0.305471	-0.678997	-0.201609	-0.106904	-0.672121	0.125896	-0.333881	0.284469	0.662868	-1.9196	-1.50992	-1.28608
Bad-ENSG00000121900-TMEM54	-1.24559	0.157146	0.551227	0.087925	1.6295	1.64471	1.62851	0.019318	0.850968	-0.636594	-0.369167	-0.134658	-0.153441	-0.327128	0.171461	-0.418342	0.309171	0.445586	0.517142	-2.06477	-0.586449	-2.07652
Bad-ENSG00000173727-	-0.803921	-0.508396	-0.355201	0.366052	1.16048	2.23598	1.28005	1.65061	0.674223	0.252075	0.012957	0.130445	-0.439553	0.492379	0.501291	-1.13736	-0.01387	-0.489682	-1.4123	-1.01806	-1.2014	-1.37679
Bad-ENSG00000116353-MECR	-0.434769	-0.853357	0.863629	0.653383	1.45501	1.15573	1.1494	0.780838	0.341767	0.890659	0.241972	0.060322	0.586893	-0.68219	-0.142608	0.111393	-0.105984	0.16833	-1.54385	-1.3725	-0.692488	-2.63159
Bad-ENSG00000143147-GPR161	0.257293	-0.816741	0.478094	-0.280467	1.89258	0.380103	1.34213	0.875387	0.726921	-0.111306	-0.683383	-1.05166	1.63695	-0.166034	1.23249	-0.021648	0.23037	-1.42249	-1.03666	-1.4982	-1.00574	-0.957973
Bad-ENSG00000213361-	-0.578177	0.974537	-0.607388	-0.730752	2.73041	1.11923	1.07762	1.86406	0.055907	-0.47217	-0.675619	-0.669496	0.218892	-0.781681	-0.673168	-0.58271	-0.663539	-1.16558	-0.376553	0.717859	-0.641211	-0.140476
Bad-ENSG00000239319-RN7SL854P	-0.552183	-0.579989	-0.568845	0.397048	3.8088	0.523026	0.540343	0.900692	-0.698642	-0.491717	-0.607763	-0.60427	-0.849884	-0.66826	0.521086	-0.554768	-0.600873	-0.053965	-0.437177	0.455891	-0.012979	0.134427
Bad-ENSG00000249326-CTD-2194D22.4	-0.405661	-0.448344	0.474689	0.134432	3.36051	-0.749982	2.04105	1.30691	-0.45015	-0.312844	-0.490979	-0.485617	-0.09147	-0.583843	-0.488833	-0.40963	-0.480402	-0.488745	-0.229125	-0.113357	-0.525727	-0.562883
Bad-ENSG00000226871-	-0.220249	1.83242	-0.269214	-0.475998	3.59313	0.421705	0.424394	-0.138208	0.216931	-0.042557	-0.383584	-0.37332	-0.139921	-0.561367	-0.379475	-0.227846	-0.363335	-0.610964	0.117719	-1.07223	-1.20487	-0.143166
Bad-ENSG00000260722-VN1R67P	-0.116111	-0.272441	-0.209787	-0.605394	3.95372	0.581812	0.902765	0.040844	-0.145672	0.223838	-0.428593	-0.408957	0.264453	-0.768716	-0.420732	-0.130646	-0.389855	-1.08501	0.530466	-0.644742	-0.561363	-0.309877
Bad-ENSG00000278416-PMS2P2	0.221857	1.12691	0.558343	-0.400363	2.18998	-0.539094	0.900122	1.65652	0.463414	-0.248492	-1.16768	0.434988	-0.869958	-0.645593	-0.586306	1.29773	-0.376147	-0.161036	0.149713	-1.35101	-1.30954	-1.34435
Bad-ENSG00000178403-NEUROG2	-0.701313	0.678302	0.660024	1.7601	1.91603	-0.320481	-0.373357	2.0653	-0.069095	-0.548422	-0.841851	0.364913	-0.757283	-0.994819	-0.838315	0.857594	0.979855	-0.659974	-0.410517	-1.07281	-0.983382	-0.710498
Bad-ENSG00000273003-ARL2-SNX15	-0.035464	-0.186203	-0.125789	3.0601	2.07362	0.273569	0.794653	0.115878	-0.146992	0.292327	-0.33677	-0.317836	-0.378926	-0.664729	-0.32919	-0.049479	-0.299417	-0.543887	0.58799	-1.35608	-1.0904	-1.33698
Bad-ENSG00000261435-	0.37848	0.468919	1.39471	1.59725	2.99558	0.789787	-0.204388	-0.609461	-0.869486	0.94709	-0.738699	-0.733293	-0.217387	-0.244013	-0.736535	-0.656673	-0.728034	-0.291365	-0.474666	-0.866603	-0.586461	-0.614749
Bad-ENSG00000170961-HAS2	0.697419	0.227941	-0.238308	-0.207493	-0.036712	0.127035	3.69997	1.0285	0.801382	-0.778558	-0.563512	-0.528038	0.111834	-0.354974	-0.652827	-0.205081	0.091657	-1.09633	-0.1405	-0.87577	-1.07092	-0.036712
Bad-ENSG00000276488-	-0.563885	0.917401	-0.573187	-0.249085	0.10241	1.13952	3.582	0.032506	0.498485	-0.530129	-0.196586	-0.592964	0.937275	-0.628687	-0.594133	0.53626	-0.591067	-0.750933	-0.499681	-0.709737	-0.573008	-0.692777
Bad-ENSG00000249889-ALG1L11P	-0.781307	0.349555	0.730059	1.5458	1.26881	0.768785	3.15556	-0.774128	0.292001	-0.765758	-0.198211	-0.589995	-0.711336	-0.333582	-0.567893	0.15686	-0.547716	-0.689011	-0.751733	-0.814487	-0.74865	0.006382
Bad-ENSG00000216915-GPR89P	-0.228251	-0.257642	0.683957	0.011502	-0.279845	0.341646	4.15282	0.351842	-0.508783	-0.440508	-0.478405	0.659156	-0.384254	-0.498162	-0.113504	-0.461099	-0.294911	-0.469549	-0.422697	-0.48932	-0.393344	-0.480647
Bad-ENSG00000206622-SNORA69	-0.415266	-0.423492	0.083131	1.7521	0.060506	-0.049327	3.7897	0.569468	-0.514393	-0.397376	-0.431709	0.467624	-0.503343	-0.449608	-0.431296	-0.41603	-0.429671	-0.336605	-0.38124	-0.514393	-0.514393	-0.514393
Bad-ENSG00000251703-RNU6-998P	0.224379	0.812586	1.04498	1.23264	-0.913369	1.34449	-0.231737	1.4164	0.70404	-1.62365	0.275163	0.538137	0.411508	0.062751	0.37254	0.671186	-0.221549	-0.489391	-0.795678	-1.59332	-1.60735	-1.63477
Bad-ENSG00000106692-FKTN	1.08439	0.88993	1.87783	0.576947	-0.111919	1.39064	1.13484	0.806224	-0.422699	-1.84299	-0.27076	0.155958	-0.422947	-0.069911	0.480598	-0.219478	-0.282221	-1.14258	0.366969	-1.4906	-1.64134	-0.846899
Bad-ENSG00000136810-TXN	1.01887	0.70873	0.61841	0.947972	0.322176	0.922783	0.812232	0.902436	0.142259	-1.50084	-0.102041	-0.227336	-0.282998	0.379778	0.518624	-0.062669	-0.443967	0.112497	0.639143	-2.47699	-2.4271	-0.521963
Bad-ENSG00000270115-	1.12697	0.663365	0.464891	1.6717	-0.055481	0.838552	0.783185	1.81998	-0.839004	-1.04751	0.090414	-0.250089	0.402543	0.429371	0.457893	-0.161895	-0.094687	-0.37304	-1.66793	-1.58815	-1.62993	-1.04116
Bad-ENSG00000251988-RNU4ATAC18P	0.058019	0.993445	0.811852	0.87244	0.34789	0.913882	1.87454	1.10198	-0.602132	-1.59828	0.617242	-0.408169	-0.301939	0.230067	0.777482	0.17464	-0.193432	0.128694	-1.59165	-1.64634	-1.4876	-1.07262
Bad-ENSG00000004455-	0.689252	0.686153	0.56018	0.86791	0.882809	1.16327	1.94268	0.592282	-0.565964	-0.695119	0.36174	-0.028203	-0.843094	-0.242346	-0.43263	-0.339853	0.577018	-0.168752	-0.071236	-2.70718	-1.6355	-0.593425
Bad-ENSG00000276645-Metazoa_SRP	0.315463	1.63646	0.652339	1.70558	0.121045	0.901725	1.69858	0.329976	-0.690082	-0.536958	0.888669	-0.437884	-0.468615	-0.969109	-0.524675	0.236934	0.278301	0.198124	-0.713851	-1.69472	-1.31028	-1.61702
Bad-ENSG00000228172-	1.16191	0.725667	1.10435	0.472938	1.05033	1.05075	2.17614	0.686063	-0.07359	-0.668829	-0.651804	-0.610448	-0.716056	-0.721975	0.133659	0.220388	0.202162	-1.17603	-0.632483	-1.64479	-0.267631	-1.82072
Bad-ENSG00000213123-DYNLT2B	-0.460875	0.732614	1.18289	1.36734	-0.041626	1.30924	1.91304	0.758166	-0.221524	-0.598239	-0.832088	-0.249682	0.864507	-0.381047	0.851247	-0.836778	0.193703	-1.22109	-0.503318	-1.60922	-0.507406	-1.70986
Bad-ENSG00000112852-PCDHB2	0.917653	0.08525	0.640004	0.298163	1.49234	1.88732	0.964934	0.287384	-1.01104	-1.04178	-0.533648	0.952376	1.87511	-0.351858	-0.759259	-0.770858	-0.820493	-1.05126	-0.085432	-0.967337	-1.04256	-0.965009
Bad-ENSG00000272108-	1.41768	1.38095	0.451318	1.19706	0.838563	1.17817	1.11447	0.169016	-1.12066	-1.13925	-0.818972	1.36736	0.141899	-0.022513	-0.618626	-0.752679	0.374039	-1.17248	-0.364752	-1.2139	-1.24427	-1.16241
Bad-ENSG00000263540-MIR5582	1.16012	1.07182	1.9223	-0.573213	1.24746	0.43197	0.530661	0.308545	-1.12199	-1.0546	-0.593758	1.70006	0.236126	-0.255448	0.694987	-0.060786	-0.110957	-1.12199	-1.04531	-1.12199	-1.12199	-1.12199
Bad-ENSG00000269524-	-0.910068	-0.629016	0.394976	0.29895	0.277923	3.27639	2.34937	-0.284766	0.106312	-0.20208	-0.611009	-0.626254	-0.018467	-0.042821	0.06524	-0.128205	-0.558733	-0.236952	-0.871382	-0.887252	-0.190976	-0.571184
Bad-ENSG00000197308-GATA3-AS1	0.184328	0.098537	0.807519	0.131442	1.61004	2.08091	2.13844	-0.370856	-0.705178	-0.825814	-0.443282	-0.896983	-0.775562	1.48843	-0.594105	0.033183	0.070287	-0.678949	-0.791328	-0.844173	-0.748579	-0.968315
Bad-ENSG00000272024-	0.162159	0.316606	0.6158	0.715234	0.427685	3.48701	0.561412	-0.312312	-0.87361	-0.86514	-0.08835	1.20658	-0.420721	0.126517	-0.291265	-0.01525	-0.900913	-0.382649	-0.847266	-0.942378	-0.821977	-0.85718
Bad-ENSG00000278090-LUNAR1	0.619795	-0.774786	1.18774	0.304489	-0.529553	3.46555	0.466421	-0.297517	0.815374	-0.72217	-0.511685	-0.473272	-0.663142	-0.607681	-0.34967	-0.345194	1.22608	-0.786139	-0.68966	-0.478464	-0.440602	-0.415913
Bad-ENSG00000165553-NGB	0.14764	-0.003871	-0.453662	-0.515066	0.179247	-0.279884	0.243487	4.24692	0.596108	-0.386357	-0.058523	-0.484576	0.099068	-0.540415	-0.486404	0.117378	-0.481611	-0.437199	-0.338764	-0.347088	-0.492812	-0.323616
Bad-ENSG00000052850-ALX4	1.46749	0.732272	-0.093112	-0.293737	0.798239	-0.616213	0.232007	3.69866	-0.407007	-0.244055	0.229547	-0.195466	-0.572411	-0.631712	-0.566073	-0.131077	-0.385748	-0.722504	-0.72757	-0.330164	-0.574042	-0.667325
Bad-ENSG00000259073-FOXN3-AS2	1.03331	0.799874	-0.521369	0.692006	0.140254	-0.110045	-0.525379	3.92848	-0.10158	-0.464966	-0.54983	-0.547275	-0.508759	-0.59407	-0.548807	-0.511075	-0.544791	-0.374067	-0.425081	0.209778	-0.346813	-0.129796
Bad-ENSG00000262075-DKFZP434A062	1.02884	1.11638	1.02781	0.05676	0.143506	-0.348752	-0.037201	2.94919	-0.363025	-0.647212	-0.930692	0.290076	-0.016875	-1.07848	0.437581	1.24126	-0.91386	-0.366893	-0.513983	-1.01826	-1.10854	-0.947631
Bad-ENSG00000273369-	0.767116	0.740325	-0.217716	1.04577	0.531412	1.02277	0.313194	3.45506	-0.877595	-0.797453	-0.203632	-0.188786	-0.176456	-0.379739	-0.405186	-0.180524	-0.358002	-0.698274	-0.780239	-0.9015	-0.817315	-0.893236
Bad-ENSG00000213171-LINGO4	0.772653	2.31702	-0.25674	-0.035044	0.467473	0.784702	-0.516527	3.15749	-0.418471	-0.576847	-0.02957	-0.647995	-0.619931	-0.029081	-0.284231	-0.616703	-0.305275	-0.679109	-0.54237	-0.542883	-0.687045	-0.711512
Bad-ENSG00000267417-	0.382424	0.978692	0.448661	-0.833293	0.094371	1.6384	0.547046	3.32354	-0.540086	-0.753209	-0.816218	-0.814322	-0.093779	-0.316139	0.040704	-0.260457	-0.812477	-0.781031	-0.723595	-0.501589	-0.617811	0.410169
Bad-ENSG00000278449-MIR6892	1.53586	0.671358	0.793777	-0.589333	1.58436	0.521474	0.056462	2.83519	-0.767205	-0.483557	-0.566781	-0.564276	-0.740419	-0.610166	0.927126	-0.528775	-0.561839	-0.767205	-0.444444	-0.767205	-0.767205	-0.767205
Bad-ENSG00000253532-	1.60857	1.16669	0.315647	-0.498856	-0.502726	1.49143	1.122	2.24469	-1.45722	0.667705	0.039294	-0.003205	-0.469545	-0.658426	-0.184214	-0.16134	-0.102383	-0.698113	-0.513714	-1.21245	-1.04617	-1.14766
Bad-ENSG00000225950-	1.71879	0.345509	-0.065392	-0.212889	-0.185284	2.24406	0.484411	2.35057	-0.530891	-0.727204	-0.14234	-0.823503	-0.839801	-0.212673	-0.825295	0.487456	0.858568	-0.798006	-0.680541	-0.947259	-0.67269	-0.825595
Bad-ENSG00000251388-	-0.861073	2.43283	0.452439	-0.294645	0.33988	1.87486	0.457041	2.00064	0.02484	-0.799705	0.419087	-0.226623	-0.143055	-0.416216	0.518648	-0.863697	-0.91049	-0.90145	-0.744352	-1.01701	-0.675988	-0.66597
Bad-ENSG00000242020-RN7SL68P	-0.496875	1.5024	-0.419791	-0.112123	0.985492	1.09002	0.762829	2.49783	-0.295198	-0.548732	0.865894	0.63702	0.384414	-0.994869	-0.722425	-0.746899	-0.768278	0.630646	-1.22614	-1.09018	-1.04971	-0.885337
Bad-ENSG00000278925-	-0.776941	2.9446	-0.525616	1.2598	1.48608	0.842708	-0.717573	1.59319	-0.718816	-0.26266	-0.264671	-0.567969	-0.539856	0.032554	0.058806	-0.349942	-0.158937	-0.227646	-0.738527	-0.767804	-0.784479	-0.816307
Bad-ENSG00000207963-MIR569	-0.62227	1.28461	-0.625226	2.32713	0.473217	0.342445	0.617688	2.79169	-0.681713	-0.611542	0.620114	-0.225707	-0.426609	-0.642864	-0.631883	-0.622729	-0.630908	-0.529117	-0.601866	-0.299223	-0.681713	-0.623525
Bad-ENSG00000224523-	0.226621	1.39165	0.71831	1.05411	0.406114	0.131	1.39517	1.74831	0.036694	-0.122561	1.38386	0.058558	-1.54626	0.085855	-0.340705	-0.768082	-0.93285	-1.05595	-1.54668	-0.095017	-1.49593	-0.732219
Bad-ENSG00000174007-CEP19	-0.031957	1.21615	0.903959	1.09924	0.641896	-0.303042	-0.322277	2.15994	0.40264	-0.120582	1.49575	-0.70319	0.847241	0.017455	-0.337308	0.034386	-0.859044	-1.03215	-1.41378	-1.36967	-0.94202	-1.38363
Bad-ENSG00000137843-PAK6	0.592228	0.894625	1.38149	-0.193021	0.749885	1.96443	-0.625159	0.661122	1.00012	0.020357	-0.52108	-0.149192	0.712158	-1.35682	-0.049824	0.292243	-0.200092	0.047458	-0.062107	-1.78333	-1.68092	-1.69457
Bad-ENSG00000105971-CAV2	1.39171	0.709949	1.60967	0.07116	-0.516849	0.305917	1.03333	1.60189	1.48584	-0.745351	-0.203113	-0.658642	0.285719	-1.04266	0.411162	-0.729554	-0.210133	-0.808899	0.206233	-1.29451	-1.11238	-1.7905
Bad-ENSG00000117595-	1.22096	0.678365	1.51724	-0.354842	-0.233473	-0.839445	0.559683	1.08949	2.19347	-1.4671	-0.064175	-0.463424	0.453713	-0.062667	0.136008	-0.308536	0.359154	-0.059151	-0.014043	-1.68856	-1.74673	-0.905928
Bad-ENSG00000164086-DUSP7	0.575067	0.099792	2.08502	0.456358	0.388056	-0.325284	0.659396	1.51917	0.81389	0.378001	0.050098	-0.709866	-0.053774	0.234308	-0.397535	-0.267917	0.620131	-0.918131	0.310448	-1.92219	-1.90821	-1.68682
Bad-ENSG00000252126-RNU6-313P	0.750287	-0.220035	-0.332554	-0.908094	0.451356	0.243025	0.611993	2.67421	1.8615	-0.887649	1.07656	-0.425118	-0.366924	-0.288677	-0.609413	-0.896389	1.10555	-0.132124	-0.880089	-0.942473	-0.942473	-0.942473
Bad-ENSG00000242318-	0.613228	0.010266	0.830302	-0.15767	-0.112418	0.729565	0.380359	1.087	1.47067	-1.29121	1.45177	1.54819	-1.27494	0.347773	-0.660164	-0.773505	0.601571	-0.041504	-1.7878	-1.50831	-0.636643	-0.826525
Bad-ENSG00000197747-S100A10	0.258583	0.396633	-0.388093	0.147867	0.848442	0.751087	0.70323	0.862087	1.60378	-1.2959	0.105878	-0.134367	0.398139	0.469038	0.070653	0.433694	0.236174	0.191062	0.484286	-2.23133	-2.3269	-1.58405
Bad-ENSG00000102007-PLP2	0.783513	-0.543938	0.569034	0.186002	0.731058	0.835448	0.834416	0.560345	1.05337	-1.43262	-0.19684	-0.258815	0.293433	1.04164	0.343651	0.171448	0.066791	0.510601	0.40907	-1.83579	-2.61115	-1.51067
Bad-ENSG00000173207-CKS1B	-0.111118	0.107068	1.02438	0.387381	1.4195	0.909361	0.254476	1.10282	0.858622	-1.29517	0.588369	0.138059	0.088036	0.435068	-0.041836	0.835358	-0.413311	0.289157	-0.896248	-1.99141	-2.11922	-1.56935
Bad-ENSG00000143549-TPM3	-0.002493	0.55442	0.699069	-0.013522	0.98762	1.5162	0.261627	0.529887	0.461834	-0.83858	-0.123033	0.469984	-0.084386	0.057075	-0.17604	1.04708	0.133689	0.780773	-0.167564	-2.82727	-2.02458	-1.24179
Bad-ENSG00000179041-RRS1	0.966113	-0.534296	1.19093	0.270583	0.99355	1.19302	0.658811	-0.004667	0.819304	-1.41835	-0.20514	0.38196	-0.330528	0.353022	-0.930347	1.37245	0.105493	-0.129158	-0.438349	-2.01922	-2.30085	0.005666
Bad-ENSG00000164615-CAMLG	1.714	0.733272	-0.374884	0.104985	0.708739	0.798348	0.558388	0.737793	-0.890411	-0.15047	0.151003	0.087825	0.330301	0.806553	-0.206875	-0.053449	-0.333569	0.362607	0.477288	-2.45865	-2.64609	-0.456708
Bad-ENSG00000168538-TRAPPC11	0.758581	0.938542	-0.854006	0.472472	1.44774	0.756355	1.47715	0.530445	-1.20176	-0.010488	0.150341	0.686361	-0.158795	0.196183	0.143385	0.419693	0.040687	-0.621181	-0.062699	-1.8999	-2.63195	-0.577169
Bad-ENSG00000143437-ARNT	0.685048	0.721076	0.578117	-0.655586	0.96309	1.75252	0.495464	0.514159	-0.850104	-0.142833	0.344165	0.186069	0.81724	0.182632	-0.80975	0.537217	-0.312488	0.141936	0.275025	-1.45556	-2.98721	-0.980227
Bad-ENSG00000134590-RTL8C	0.304062	0.418473	0.987154	-0.345477	0.530224	0.206825	0.648003	0.775683	0.519395	0.179387	0.270289	0.302365	0.123081	0.168809	0.369336	0.001732	0.305558	0.001732	0.397199	-2.97469	-2.91012	-0.279014
Bad-ENSG00000070831-	0.197894	1.26753	1.34424	0.815667	0.328784	0.721774	0.781949	0.707087	0.002333	-1.08715	0.29485	0.503566	-0.628932	0.079952	-0.4946	0.122026	0.328784	0.288027	0.41569	-2.49166	-2.11496	-1.38284
Bad-ENSG00000140350-ANP32A	0.559824	0.830761	0.411282	1.03562	0.342755	0.986495	0.857748	0.756428	0.078018	-0.275693	0.314868	0.694618	-0.16722	0.150585	-0.1741	-0.35431	0.540894	0.331564	-0.309201	-2.42128	-2.51236	-1.67731
Bad-ENSG00000075151-EIF4G3	0.550545	0.555453	1.26883	0.81796	0.857035	1.29876	0.329152	0.255559	-0.586046	0.240852	0.49634	0.559507	-0.264722	-0.199728	-0.564931	-0.31697	-0.00332	0.720926	0.186818	-2.37964	-2.41187	-1.41052
Bad-ENSG00000197122-SRC	1.08368	-1.43434	0.209821	0.410841	0.768069	0.887933	0.234967	1.78321	1.26106	0.262827	-0.027434	-0.381392	-0.004344	-0.091103	0.725042	0.119302	0.175451	-0.033606	-0.603897	-2.26268	-1.94061	-1.1428
Bad-ENSG00000245849-RAD51-AS1	1.16352	0.581459	0.298189	1.15731	0.203595	0.787084	0.182709	1.2882	0.639005	0.132223	0.008614	0.126995	-0.036893	-0.115299	0.646194	-0.703812	-0.020132	0.424828	-1.01684	-3.0122	-1.6212	-1.11355
Bad-ENSG00000136950-ARPC5L	0.649222	-0.438344	0.239813	0.578621	0.506071	0.678891	0.39559	1.16866	0.438848	0.533215	-0.590614	0.077883	0.351903	-0.113246	-0.543714	-0.055291	-0.235037	1.7878	-1.243	-3.32418	-0.797953	-0.065132
Bad-ENSG00000168209-DDIT4	0.819286	-0.705	-1.05063	0.487103	0.690477	0.699217	1.06851	0.428661	1.40091	-0.539653	1.68064	-0.426375	-0.719319	-0.05015	0.084881	-0.083435	0.366461	0.006107	-0.19572	-2.43218	-2.01929	0.489502
Bad-ENSG00000105220-GPI	0.305672	0.833671	0.287076	1.96841	1.12544	-0.486085	0.828576	0.363205	0.140098	-0.628266	-0.079573	-0.314311	0.360843	-0.006941	0.289456	0.332369	0.351195	0.263317	-0.326428	-2.50463	-2.4741	-0.628983
Bad-ENSG00000142676-RPL11	-0.136329	0.324775	0.832965	1.24896	1.49553	0.720555	0.298562	0.092136	0.378195	-0.18633	0.017656	0.316222	-0.000515	0.163604	-0.165884	-0.024886	0.247553	0.121898	0.365124	-2.92279	-2.48936	-0.697636
Bad-ENSG00000084207-GSTP1	0.568805	0.342307	0.665505	0.705828	1.57672	-0.219228	0.589887	0.866189	0.32108	-0.279186	0.070159	-1.25612	0.526935	0.552386	1.03663	-0.769479	0.188858	0.0907	-0.720976	-2.42374	-2.35108	-0.082181
Bad-ENSG00000104979-C19orf53	1.22341	-0.079172	0.390133	0.243587	2.4244	0.370151	0.589233	0.439463	-0.178367	-0.586675	-0.193117	-0.579963	0.328616	0.648748	0.047856	-0.53782	0.025773	0.310766	0.352716	-2.56233	-1.96678	-0.710629
Bad-ENSG00000128524-ATP6V1F	0.349551	-0.359303	0.494716	0.801988	1.86272	0.60988	-0.108822	0.490455	0.325987	-0.38453	0.247382	-0.075444	0.588119	0.741677	0.08752	-0.037939	0.001302	0.137002	0.165475	-3.33107	-1.2802	-1.32647
Bad-ENSG00000165637-VDAC2	1.14804	0.179212	0.354036	-0.272226	1.39725	1.45831	-0.014495	0.71295	0.111823	-0.744216	-0.304707	-0.776554	-0.282379	0.31503	-0.654288	0.542945	1.00429	0.702893	0.341012	-2.65806	-1.88691	-0.673949
Bad-ENSG00000229117-RPL41	0.972533	0.648593	0.203995	0.798633	0.567124	0.929932	-0.270757	0.528913	0.261451	-0.227406	1.22336	-0.241878	-0.383114	1.00206	-0.581687	-0.542602	-0.408086	0.396484	0.196627	-3.41249	-1.36361	-0.298074
Bad-ENSG00000248803-	0.332046	0.447792	-0.622551	1.17846	2.61488	-0.706904	0.831082	2.63078	-0.620234	-0.591219	-0.638361	-0.238666	-0.549239	-0.662936	0.054261	-0.616832	-0.151186	-0.751891	-0.569063	-0.605419	-0.195912	-0.568894
Bad-ENSG00000260458-KCNJ18	2.04877	-0.353578	-0.320414	0.709691	0.904193	-0.938354	0.833174	3.03998	0.221182	-0.090888	-0.436233	-0.425838	-0.321204	-0.616266	-0.432072	-0.278523	-0.415727	-1.26791	0.071417	-0.309838	-0.630315	-0.991249
Bad-ENSG00000261424-ATP5PBP7	1.82079	-0.326784	-0.300929	0.889643	1.0117	-0.78268	0.040397	3.37141	-0.107059	-0.121989	-0.391222	-0.383119	-0.312824	-0.531578	-0.387978	-0.268271	-0.375236	-1.03961	0.004545	-0.055407	-0.87647	-0.877339
Bad-ENSG00000263353-PPIAL4A	1.32689	-0.494754	0.905541	1.15891	1.65214	-0.857192	2.23127	1.47158	-0.742381	-0.331942	0.720023	-0.53954	-0.992559	-0.657565	-0.543404	-0.448236	-0.533274	-0.724683	-0.231348	-0.854774	-0.536507	-0.978199
Bad-ENSG00000108448-TRIM16L	0.824502	-0.775085	-0.315175	1.73918	1.17199	-0.38748	2.28469	1.62696	-1.30975	-0.086923	-0.390088	-0.1327	-0.550696	0.608601	-0.157979	-0.680495	-0.350455	-0.666879	0.286046	-0.099262	-1.38665	-1.25235
Bad-ENSG00000204588-LINC01123	0.946605	-0.026136	1.02106	1.47097	1.19797	0.10857	0.661536	1.72069	-1.09349	-1.09769	0.283023	-0.032956	-1.09924	1.3048	-0.067655	-0.448336	-0.656529	-1.11166	0.571231	-1.2465	-1.27863	-1.12765
Bad-ENSG00000280116-	-0.531871	0.662374	1.5551	-0.162876	-0.107678	0.653129	2.07998	2.4079	0.038929	-0.979922	-1.01159	-0.70185	0.776955	-0.210271	-0.291935	-0.997127	-0.414034	-0.803437	0.390296	-0.999392	-0.37381	-0.978876
Bad-ENSG00000226855-RPSAP17	0.679656	-0.795764	2.29684	0.37982	0.598891	0.024512	1.61882	2.40421	-0.754918	-0.68978	-0.101903	-0.824918	-0.426616	-0.901748	-0.827433	0.165463	0.346668	-0.58898	-0.624297	-0.420023	-0.908767	-0.649735
Bad-ENSG00000183644-HOATZ	-0.39275	-0.467476	0.997791	0.437864	1.03898	0.182809	0.811	3.66553	-0.113445	-0.230252	-0.542118	-0.532731	-0.593557	-0.704698	-0.53836	-0.399698	-0.523601	0.215797	-0.083682	-1.0972	-0.319291	-0.810915
Bad-ENSG00000104826-LHB	0.388991	-0.65411	0.765177	-0.247857	0.543625	0.143287	1.62684	3.34762	-0.530381	0.4004	-0.671037	-0.668908	-0.818592	0.527433	-0.670184	0.478236	-0.666837	-0.629003	-0.567077	-0.649519	-0.782981	-0.665118
Bad-ENSG00000004487-KDM1A	-0.045338	-0.666873	1.35951	1.83191	1.7958	1.31426	1.26378	0.324448	-0.838286	-0.956959	0.237125	-0.418535	0.320603	0.24576	-0.335189	-0.601618	-0.500851	-0.555722	-0.196457	-1.98377	-1.2461	-0.347485
Bad-ENSG00000272076-	0.047574	-0.193521	0.926561	2.02254	0.75783	1.21901	1.4375	0.770999	-1.2116	-1.24038	-0.487859	-0.081913	0.043929	0.598871	-0.187297	0.589028	0.709704	-0.701673	-1.23056	-1.23863	-1.28149	-1.26862
Bad-ENSG00000196756-SNHG17	1.54171	-0.884543	0.978744	1.14397	0.88531	0.656867	0.818447	1.51362	-0.683813	-1.15521	0.224962	0.340219	-0.998903	-0.306491	-0.325031	0.597664	-0.796124	0.017136	-1.23991	-2.07512	-0.952942	0.699434
Bad-ENSG00000171960-PPIH	0.975927	0.520975	0.53928	1.15315	0.586908	-0.093025	0.490939	1.36758	0.140602	-1.37744	-0.482107	-0.478824	0.244281	1.73533	-0.777333	-1.22378	0.399084	0.801578	-1.26969	-1.74456	-1.63297	0.124106
Bad-ENSG00000117394-SLC2A1	1.24356	-0.931795	-0.47313	1.6255	-0.365989	-0.628687	1.60037	1.51532	1.26725	-0.636858	-0.356822	-0.815697	0.311603	0.734519	0.661821	-0.47905	0.401242	-0.23193	-0.297463	-1.68948	-1.39285	-1.06144
Bad-ENSG00000249087-ZNF436-AS1	1.01071	0.283357	0.95844	1.17863	0.263305	0.192142	1.58973	0.174336	0.690723	0.347305	0.21407	-0.012638	-0.395226	-0.218521	1.21168	0.15712	-0.672424	-0.083673	-1.2999	-1.96081	-1.74407	-1.88429
Bad-ENSG00000243911-RN7SL430P	1.08522	0.160333	0.280855	2.32997	0.079816	0.463043	0.528146	0.51526	0.757163	-1.36874	-0.275675	0.813946	-0.450632	0.541502	0.839855	-0.630175	0.293491	-0.436631	-1.81486	-1.44529	-1.63909	-0.627509
Bad-ENSG00000166619-BLCAP	2.03872	0.521217	-0.445872	0.219315	-0.146452	-0.342743	0.980623	1.89061	0.823899	0.034058	0.721153	0.160851	-0.928155	-0.367881	-0.398984	-0.294743	-0.38712	0.767849	0.034474	-1.48815	-2.18161	-1.21106
Bad-ENSG00000218175-	1.39929	0.574382	0.635842	0.603018	-0.006994	0.351099	1.11392	0.699131	1.32474	-0.740307	0.303	-0.132247	-0.499977	-0.093157	-0.834125	-0.32435	0.640989	0.078671	0.796458	-2.00354	-1.98692	-1.89893
Bad-ENSG00000248923-MTND5P11	1.96117	1.40258	0.032207	1.80211	-0.32376	-0.923931	1.09849	0.468958	0.695382	-1.10573	0.490945	0.381974	-1.30257	-0.034581	-0.102362	-0.062684	-0.626702	-0.264922	0.216279	-1.37646	-1.66007	-0.766331
Bad-ENSG00000255449-	1.42186	1.11027	0.734982	1.34265	0.434919	0.485849	0.280238	1.10504	-0.717158	-0.660457	-0.193367	-0.103318	-1.37631	-0.158513	1.98425	-0.765683	-0.010613	-1.0173	-0.008607	-1.45301	-0.969159	-1.46656
Bad-ENSG00000256061-DNAAF4	2.79545	0.164535	1.63169	1.38097	0.438661	0.29817	-0.386743	0.616363	-0.468182	0.040342	0.996431	-0.629184	-0.947458	-0.153981	-0.057719	-0.411822	-0.40222	-1.01866	-0.983867	-1.0875	-0.712067	-1.10321
Bad-ENSG00000242836-MTCO3P35	2.35387	1.25301	1.46241	-0.176969	0.443799	0.142558	0.254671	1.34813	-1.02394	-0.681355	1.03887	-0.09032	-0.364839	-0.889012	0.626548	-0.755518	0.019797	-1.14658	-0.617203	-1.14658	-0.930497	-1.12085
Bad-ENSG00000273486-	0.856873	0.238297	1.23798	0.198259	1.21226	1.55302	1.00806	0.936145	-1.29629	-1.02903	0.519345	0.24166	-0.358155	0.391211	0.517108	0.076256	0.299582	-1.18994	-0.797929	-1.54989	-1.53352	-1.5313
Bad-ENSG00000226419-SLC16A1-AS1	1.44762	-0.087352	0.965882	0.037254	-0.172472	2.2691	1.4514	0.572553	-0.41413	-0.008546	0.029066	-0.145938	-0.350958	0.415163	0.135543	-0.008707	0.421075	-1.44501	-0.493021	-1.80137	-1.65378	-1.16338
Bad-ENSG00000271551-	0.146238	1.01187	1.53347	0.060488	0.887728	1.23806	1.09611	0.725283	-1.54525	0.681235	-0.023461	-0.751751	-0.571876	1.04874	0.407465	-0.072713	-0.453612	0.08379	-0.625244	-1.66989	-1.63319	-1.5735
Bad-ENSG00000242125-SNHG3	0.955572	0.623031	1.08697	0.72421	0.30882	0.943145	1.37748	0.445389	-1.17382	-0.936091	0.181555	0.2777	-0.156834	0.679916	-0.24195	0.43664	0.427061	0.129789	-0.197314	-2.01215	-1.96287	-1.91624
Bad-ENSG00000163866-SMIM12	1.5124	0.336915	0.867535	0.363177	0.587251	0.515964	1.0249	1.01947	-1.16592	0.033476	0.116469	-0.527742	-0.437917	1.65205	-0.102982	-0.410304	0.479433	-0.393071	-0.053293	-2.02255	-1.59906	-1.7962
Bad-ENSG00000204272-NBDY	1.00992	0.49215	1.1974	0.354678	0.73663	1.36935	0.67182	0.919579	-1.72969	-0.453347	0.991794	-0.722042	0.653608	0.674715	-0.570466	-0.288964	-0.124391	-0.213546	-0.04673	-1.80199	-1.9415	-1.17898
Bad-ENSG00000272084-	1.11062	0.494135	0.637424	0.705838	0.8512	1.21172	1.60572	0.734154	-1.34819	1.47074	0.430808	-0.033259	-0.609288	-0.793477	-0.439627	-0.168838	-0.219633	-1.13598	-0.077679	-1.63859	-1.42645	-1.36134
Bad-ENSG00000244879-GABPB1-AS1	2.29486	1.49089	-0.193659	0.141717	0.217537	1.25934	0.893586	0.59095	-0.81877	-0.008702	-0.272807	0.38486	0.180983	-0.524178	0.134057	-0.083972	-0.293513	-1.04579	0.542524	-1.66141	-1.59585	-1.63265
Bad-ENSG00000170917-NUDT6	2.2723	0.929471	1.14228	0.463227	0.195408	0.823697	0.463623	0.709317	-1.34043	-0.148533	0.235733	0.385928	-0.784945	0.610173	-0.626818	0.618541	0.135917	-1.3428	-0.423563	-1.3622	-1.42899	-1.52734
Bad-ENSG00000117305-HMGCL	1.10008	0.536464	1.05714	1.44166	0.839158	1.05145	0.978406	-0.218019	-1.21653	-0.235848	0.126003	-0.127466	0.414099	-0.127466	-0.561947	-0.112727	-0.152077	-0.559055	1.08985	-1.87623	-1.26347	-2.18348
Bad-ENSG00000180694-TMEM64	1.18087	0.927799	0.219865	1.64701	0.093685	1.64403	0.853672	0.043246	-1.14257	-0.548179	-0.452085	-0.180743	-0.2339	0.612522	0.002832	0.844183	-0.201004	-1.5048	0.697903	-1.52212	-1.47781	-1.50442
Bad-ENSG00000159239-	1.21446	1.05461	2.05001	0.940429	0.891268	-0.219006	-0.507106	1.24958	-1.00893	-0.751426	0.531522	0.380896	-0.966568	-0.209064	-1.09952	0.824827	0.338088	-0.165933	-0.585833	-1.43263	-1.10587	-1.42379
Bad-ENSG00000272181-	1.91866	1.10105	1.53588	1.02999	1.02798	0.456684	-0.817225	0.760648	-0.25744	-0.982849	-0.211253	-1.41719	-0.441893	0.554361	-1.20196	0.602725	0.597793	-0.607182	-0.276793	-1.47605	-0.960405	-0.935539
Bad-ENSG00000212458-	0.588179	1.80892	0.242383	0.196799	1.031	0.14753	0.788397	1.09958	-1.36695	-0.177819	-0.686505	-1.02834	-0.429722	1.89275	-0.644701	0.821494	0.056932	-0.591202	0.352112	-1.36695	-1.36695	-1.36695
Bad-ENSG00000106367-AP1S1	1.13027	0.448533	0.471537	0.922359	0.782012	0.618909	0.799463	-0.010064	-0.049581	-0.399131	-0.647318	0.315958	-0.960983	0.075156	-0.255884	-0.183706	-0.222776	-1.0748	1.36014	-1.46766	-2.89156	1.23912
Bad-ENSG00000200783-RN7SKP180	1.95868	1.35955	1.10639	-0.209093	-0.920645	-0.344872	1.18154	1.72289	-0.334945	-1.21799	-0.257989	-0.780995	-1.39056	0.149611	0.060297	0.577591	0.429418	-0.536542	0.06175	-0.209189	-1.81046	-0.594439
Bad-ENSG00000101958-GLRA2	1.63634	1.02989	1.22704	0.358756	-0.915073	0.208752	1.14837	1.87614	-1.46661	-0.49004	-0.891728	-0.879638	-0.12993	0.350947	0.669312	-0.708288	0.957503	-1.20846	-0.301254	-1.01535	-1.1145	-0.342184
Bad-ENSG00000272010-	1.14925	0.963035	1.53209	0.934504	-0.364532	0.637028	0.748387	1.69775	-1.32395	-1.21973	-0.316627	-0.572505	-0.380416	0.179118	0.681564	0.136188	0.64483	-1.17188	0.080128	-1.32037	-1.3657	-1.34817
Bad-ENSG00000204113-BMP2KL	2.35147	0.849229	1.07723	-1.34941	0.041336	0.656616	1.26771	0.997671	-0.515019	-1.14357	-0.076735	-0.350108	0.151087	-0.371845	0.00381	0.30685	-1.29591	-0.802995	1.13645	-1.13594	-1.25513	-0.5428
Good-ENSG00000205898-	-0.280836	-0.310744	-0.298757	-0.374442	-0.347872	-0.5221	-0.579835	-0.250808	-0.4338	-0.215799	-0.340618	-0.336861	0.30643	3.88115	-0.339114	-0.283616	-0.333206	-0.298051	1.91832	-0.207334	-0.157109	-0.194995
Good-ENSG00000126861-OMG	-1.12505	0.39174	0.497829	0.068946	-0.034965	-0.658209	-1.00318	-1.06393	-1.0212	0.933011	0.163517	0.445969	-0.786469	0.379899	-0.028154	0.384771	0.179969	-0.583592	3.41926	0.824431	-0.659108	-0.725484
Good-ENSG00000270000-	-0.560517	0.041195	-0.451283	-0.397018	-1.44814	-0.855612	-1.30474	-1.43331	1.10094	0.038989	0.582076	-0.241488	-1.08437	1.11438	-0.361689	0.691483	1.14746	0.094967	1.59278	2.25439	-0.358267	-0.162213
Good-ENSG00000224208-ZCRB1P1	-0.595002	-0.757517	-1.09799	-0.477861	-1.12122	-0.998335	-1.23092	0.17625	1.19602	1.7346	-0.074082	-0.181176	-0.080587	0.602606	-0.129335	0.208052	0.439319	-0.575962	2.98345	-0.338464	0.571416	-0.25325
Good-ENSG00000172404-DNAJB7	-1.13288	-0.282323	-1.16236	-0.566667	-1.24314	-0.537763	-1.12731	0.719081	-0.561037	0.611219	-0.004677	0.220059	-0.922647	-0.688005	0.379786	0.401323	-0.021679	0.32501	2.36941	-0.213245	1.33133	2.1065
Good-ENSG00000263711-LINC02864	-0.446635	-0.25145	-0.453068	-0.320301	-0.266442	-0.419668	-0.383382	-0.435858	-0.361407	-0.080226	-0.284413	3.07442	-0.420688	-0.033601	-0.269017	-0.22038	-0.28257	-0.340249	3.06953	-0.279761	-0.339318	-0.255515
Good-ENSG00000222831-MIR1537	-0.63211	-1.44619	-1.44503	0.381287	0.068083	-0.295659	-1.4724	-1.44035	0.110018	1.18926	0.292566	1.98489	-0.17337	-0.065603	-0.411279	0.17134	-0.42784	0.786654	2.12617	0.632931	-0.481871	0.548505
Good-ENSG00000283152-MIR3120	-0.81426	-0.819271	-0.121061	-0.829944	-0.825492	-0.854684	-0.864358	-0.809228	-0.874642	2.45046	-0.081078	0.786793	-0.184296	1.02335	0.457096	0.117795	1.07038	-0.874642	-0.793534	-0.195064	1.15527	1.88041
Good-ENSG00000186143-PRR30	-0.487646	-0.512144	-0.502326	-0.564319	0.114771	-0.43178	-0.732555	-0.463051	-0.400075	3.8462	-0.028463	-0.036775	-0.206936	-0.034885	0.296168	-0.489924	-0.073038	-0.16662	-0.386326	-0.341988	-0.216291	1.81801
Good-ENSG00000239649-MYADML	-0.649963	-0.709361	-0.685555	-0.835868	-0.783099	-0.262783	0.075158	-0.590327	-0.457375	3.82648	-0.768692	0.369625	-0.312154	-0.111072	0.626754	0.827494	0.301927	-0.145975	-0.404292	-0.148261	-0.058186	0.895522
Good-ENSG00000175604-	-0.637618	-0.689309	-0.668592	0.980299	-0.753477	-1.0546	-0.336208	-0.585722	-0.265633	3.46819	0.164542	0.319987	-0.448273	-0.8534	1.03634	-0.642424	1.19996	0.506091	-0.42383	-0.057984	-0.035355	-0.222981
Good-ENSG00000206014-OR7E161P	-0.651971	0.416562	-0.676296	-0.014127	-0.742959	-0.979437	-1.0578	-0.611215	-0.823947	1.92419	1.52135	2.0588	0.000958	-0.821431	0.15726	-0.655746	0.60234	-0.06663	-0.484077	1.93176	-0.427947	-0.599636
Good-ENSG00000231615-	-0.877815	-0.399358	0.373895	-0.923153	0.18378	-0.58241	-1.09335	-0.728217	-0.996048	2.37007	-0.0668	1.18843	0.153595	0.133248	-0.464758	-0.049407	-0.002854	0.540361	-1.38017	2.48742	0.454202	-0.320671
Good-ENSG00000267767-LINC01801	-0.752172	-0.018997	-1.13073	-0.419395	-0.411996	-1.03483	-0.646623	-0.008457	-0.844901	1.73578	-0.361687	1.42208	0.121582	0.168169	0.690163	-0.471658	-1.14895	-0.580317	0.326128	2.9609	0.410673	-0.004777
Good-ENSG00000250799-PRODH2	-0.579546	-0.683722	-0.64197	-0.905598	-0.813048	-0.11357	-0.588597	-0.474953	-0.373171	3.08691	-0.78778	1.16659	0.791816	0.5154	0.976331	-0.589232	-0.761965	-1.22416	-0.148674	1.01051	0.339847	0.798582
Good-ENSG00000236683-HMGA1P1	-1.03304	-0.400745	0.879907	-1.13216	-1.10403	-0.064532	-0.448029	-1.00125	-0.919117	2.74284	-0.225858	0.347928	0.388087	1.60762	0.685469	1.01275	-0.109153	-0.80513	0.959219	-0.370273	-0.1235	-0.886998
Good-ENSG00000149089-APIP	-0.866758	0.224735	-0.549287	0.013775	-0.060179	-0.29836	-1.12635	-0.739624	-1.28007	0.651137	-0.725715	0.568635	0.490409	1.71397	1.42493	0.318706	0.254058	0.719669	0.037279	-1.42178	2.18929	-1.53848
Good-ENSG00000112763-BTN2A1	-1.19611	-1.03441	-1.00185	-0.20471	0.334716	-0.00957	-0.295086	-0.906576	-0.978306	2.33504	-0.393702	-0.536463	1.73329	-0.303466	1.44232	0.789785	0.339578	0.635392	-1.01587	0.438257	0.919352	-1.0916
Good-ENSG00000239521-CASTOR3	-0.167658	-0.506919	-0.95971	-0.321749	-0.353834	1.34872	-0.351683	-1.30795	-2.11086	1.96011	-0.260037	1.01834	0.673802	-0.060766	1.66107	0.169332	0.076483	1.30977	-1.01429	-0.018712	-0.712943	-0.070518
Good-ENSG00000226496-LINC00323	-1.12189	-1.17603	-1.15433	0.171106	-1.24325	0.147073	-0.238414	-1.06752	0.511739	-1.00414	0.489361	0.411526	2.18786	0.217691	2.12722	0.066359	1.33453	-0.1336	-0.897933	0.709678	-0.279572	-0.057458
Good-ENSG00000091137-SLC26A4	-0.676963	-0.548578	-0.480882	-0.704041	-0.821405	-0.734415	-0.960666	-0.408612	-1.00169	0.012218	0.470857	-0.842019	2.58181	-0.412108	1.09707	-1.16094	2.09155	0.313455	0.777809	0.784521	0.338099	0.284923
Good-ENSG00000235447-TRAPPC13P1	-0.617726	-0.662829	-0.644753	-0.75889	-0.71882	-0.981567	-0.124385	-0.572443	-0.773724	-0.519647	0.5319	1.34911	2.70827	0.487624	0.248178	-0.62192	2.10874	-0.731236	-0.431181	1.06449	-0.251571	-0.087624
Good-ENSG00000204599-TRIM39	-1.39835	-0.751472	-1.12118	0.344834	-0.620226	-0.581414	0.038313	-0.612879	-1.48815	0.725717	-0.704238	0.513567	3.03607	-0.082244	0.54416	0.187854	0.035219	-0.327169	0.281044	1.10828	1.19485	-0.322581
Good-ENSG00000273132-	-0.393153	-0.422611	-0.410805	-0.485351	-0.459181	-0.630789	-0.207373	-0.363577	-0.74811	-0.329094	-0.452036	0.587798	4.00511	0.399791	0.702924	-0.395892	-0.444736	-0.192344	-0.271314	0.991366	-0.205281	-0.275347
Good-ENSG00000215368-BOD1P2	-0.406085	-0.44481	-0.42929	-0.527285	-0.492883	-0.718471	-0.793225	-0.367206	-0.569054	-0.321877	-0.48349	-0.478626	3.11395	1.87963	-0.481543	-0.409686	-0.473894	0.032267	-0.245923	0.602866	0.154929	1.8597
Good-ENSG00000235280-MCF2L-AS1	-0.93984	-0.945646	-0.604225	1.04111	-0.140853	-0.76316	-0.909629	-0.934012	-0.828558	-0.002494	0.286605	0.392898	1.65251	0.317218	0.559033	-0.385474	0.193716	-0.452268	-0.915828	-0.859727	2.59519	1.64343
Good-ENSG00000099251-HSD17B7P2	-1.32779	-0.867584	0.481919	-0.11114	0.600988	-1.14004	0.065955	-1.03438	-1.59746	0.54422	0.623101	-0.544141	0.549028	-0.160048	-0.238518	-0.882663	-0.468589	0.878416	-0.422593	2.49643	1.00973	1.54516
Good-ENSG00000229677-	-0.869805	-1.06879	0.573922	-0.066806	1.35759	-0.587858	-0.845185	-1.48041	-1.39542	2.39023	0.730658	0.025653	0.348277	-0.291394	-0.254617	-0.070466	-0.257126	0.901882	-1.45926	0.506203	0.523225	1.2895
Good-ENSG00000255316-MTND6P25	-0.282693	-0.290406	-0.287315	-0.306833	-0.299981	-0.344913	-0.359803	-0.274949	-0.375631	-0.26592	0.662754	-0.09129	-0.272919	-0.143047	0.044436	-0.28341	-0.296199	-0.158856	-0.250792	-0.226603	-0.267113	4.37148
Good-ENSG00000224509-MRPS9-AS2	-0.846809	-0.865634	-0.34574	-0.905727	-0.442155	-0.72584	-0.531558	-0.82791	-0.332124	1.56348	-0.413984	0.358473	1.37045	0.395104	0.428164	-0.258758	-0.879773	-0.006393	-0.768951	-0.227048	1.33705	2.92568
Good-ENSG00000154997-SEPTIN14	0.425186	-0.99756	-0.972133	-1.13268	-1.07632	-0.786337	-0.164125	-0.870419	-0.195097	1.20494	0.26904	-1.05296	-0.062647	-0.258443	0.082795	0.511191	0.146035	1.46571	-0.671714	0.235108	1.01695	2.88348
Good-ENSG00000257735-	-0.540967	-0.507219	0.844766	0.01276	-0.15274	-1.34326	-0.639232	-0.779734	-1.37221	-1.3943	0.013699	-0.422054	0.356078	0.625765	0.107483	0.399731	0.413402	0.376037	-1.37525	2.21003	1.36737	1.79984
Good-ENSG00000232347-	-0.843475	-0.861647	-0.376079	0.552368	-0.884207	-0.614971	-0.670455	-0.82523	-0.594033	-0.803958	-0.879799	0.715426	-0.676762	0.09488	-0.215402	0.902864	0.991818	0.135735	-0.768314	1.3529	1.55831	2.71003
Good-ENSG00000225538-OR5BE1P	-0.56023	-0.644821	-0.610918	-0.824982	-0.749832	-1.24261	-1.40591	-0.475301	0.982219	-0.376283	2.37276	1.65213	-0.380793	-0.913356	1.15545	-0.568095	1.27762	0.012177	-0.210365	0.010092	0.777141	0.723915
Good-ENSG00000254567-UBTFL9	-0.451476	-0.512195	-0.48786	-0.641515	-0.587572	-0.941289	-1.0585	-0.390515	-0.608251	-0.31944	1.02823	0.966618	0.289038	-0.704949	-0.569792	-0.457122	3.41797	-0.080098	-0.200345	1.21148	0.589055	0.508533
Good-ENSG00000232560-LINC01549	-0.341038	-0.579909	-0.394956	-0.295967	-0.588545	-0.293742	-0.53696	-0.56597	-0.389639	-0.557827	0.094505	-0.585984	-0.086285	-0.090831	0.099774	0.391317	3.81898	0.154259	-0.544184	-0.143618	-0.356707	1.79333
Good-ENSG00000164669-INTS4P1	-1.08852	-0.848989	-1.09522	0.708135	-0.847452	0.278506	0.392369	-1.07729	-0.942222	0.490073	-0.007859	-0.577197	-0.363552	-0.76036	0.016576	-0.34962	-0.296903	2.95468	-0.110332	1.10671	1.14074	1.27773
Good-ENSG00000173627-APOBEC4	-0.996405	-1.09285	-1.05419	0.10604	-1.21257	-0.39421	1.80822	-0.899578	-0.911042	-0.786688	0.423667	0.865921	0.08172	-1.399	0.717126	1.37086	0.534722	1.36033	-0.597528	1.22508	1.09384	-0.243476
Good-ENSG00000168405-CMAHP	-0.908659	0.415641	-0.89857	0.628052	-1.11016	-0.461443	-1.81535	-1.36167	-0.305345	0.850598	-0.022412	-0.330091	0.705016	-0.550943	-0.696549	1.35443	0.548676	0.772445	-0.355522	1.56904	2.15393	-0.181115
Good-ENSG00000277851-LINC02391	-0.647054	-0.343883	0.2654	0.214901	-0.844667	-0.529036	-0.756588	-1.14267	-1.06869	-0.059122	0.190165	-0.065489	0.429574	-0.960103	-0.111847	-0.641606	-0.033127	-0.020995	1.23413	3.17213	1.77979	-0.061221
Good-ENSG00000202276-Y_RNA	-0.811659	-0.818244	-0.033947	-0.832268	-0.826418	-0.864777	-0.569758	-0.203711	-0.891002	0.388549	-0.824821	-0.823994	0.192529	0.005807	-0.280584	0.583861	0.192666	1.077	1.65917	1.65399	2.69887	-0.671257
Good-ENSG00000205108-FAM205A	-0.541644	-0.566988	-0.556831	-0.160835	-0.598451	-0.46765	-0.463299	-0.516198	-0.276185	0.476101	-0.192094	-0.083651	-0.385161	-0.304528	-0.185462	-0.017719	-0.163988	-0.62081	0.866413	0.065296	4.10554	0.588139
Good-ENSG00000277914-DDX6P2	-0.238747	-0.272116	-0.299986	-0.298646	-0.433207	-0.301232	-0.536344	-0.228114	-0.481393	-0.028668	-0.324956	-0.037726	-0.408168	-0.073345	-0.165951	-0.073889	-0.164358	-0.448692	0.275344	0.544388	4.33706	-0.341258
Good-ENSG00000241416-KRT8P13	-0.964126	-0.980245	-0.291733	0.272543	-0.002822	-0.827223	-0.03799	-0.947942	-0.734083	0.03236	-0.127344	-0.240704	-0.832884	0.880565	-0.061003	0.107496	-0.200513	0.112783	0.488223	0.763089	3.78879	-0.197233
Good-ENSG00000228495-LINC01013	-0.51187	-0.195099	-0.377824	-0.278779	-0.525632	-0.544574	-0.359976	-0.726656	-0.509549	0.168201	-0.398253	-0.220021	0.070821	-0.426601	-0.406822	-0.059443	-0.143057	-0.125976	0.016712	1.93947	3.8157	-0.200766
Good-ENSG00000254927-	-0.352294	-0.365992	-0.360502	-0.395165	-0.382996	-0.462791	-0.489234	-0.338542	-0.414708	-0.322508	-0.379674	-0.377953	-0.334937	-0.104297	-0.378985	-0.353568	-0.37628	-0.02047	0.693759	1.98921	3.76182	-0.233902
Good-ENSG00000137261-KIAA0319	-0.350136	-0.665119	-0.380221	-0.463857	-0.437108	-0.355028	-0.263838	-0.640274	-0.3307	-0.207534	-0.342913	-0.447378	-0.291304	-0.385801	0.058573	-0.0533	-0.395006	-0.135926	0.226895	2.73072	3.29517	-0.165912
Good-ENSG00000226233-	-0.364813	-0.371064	-0.368559	-0.384376	-0.378823	-0.415236	-0.427302	-0.358538	-0.440129	-0.351221	-0.377307	0.666501	-0.25647	-0.066628	-0.376993	-0.365394	-0.375758	-0.321104	-0.338961	2.87434	3.13588	-0.338048
Good-ENSG00000257368-	-0.536004	-0.543238	-0.347156	-0.398045	-0.552218	-0.439728	-0.370915	-0.528742	-0.52611	0.200168	-0.373229	-0.23183	-0.42701	-0.566201	0.357957	-0.313697	-0.083473	-0.179109	-0.506087	2.01767	3.61736	0.729639
Good-ENSG00000252332-RNU6-911P	-0.450927	-0.457198	-0.454685	-0.470552	-0.464982	-0.501509	-0.513614	-0.444632	-0.526482	-0.437292	-0.463461	-0.462673	-0.235139	-0.477103	-0.463146	-0.45151	1.32807	0.921375	-0.424994	1.83843	3.37687	0.235152
Good-ENSG00000244710-RN7SL47P	-0.431177	-0.732099	-0.989959	-0.268549	-0.618567	-0.841741	0.095042	-0.31347	-1.11643	-0.677535	0.343729	0.597466	0.591301	0.071489	0.436789	-0.2332	0.615514	0.947954	-0.038401	0.657053	3.37337	-1.46858
Good-ENSG00000146038-DCDC2	-0.52555	-0.370994	-0.456983	0.003799	-0.781591	-0.406308	-0.795978	-0.959929	-0.775365	-0.231462	3.40681	-0.354708	-0.088498	-0.078203	0.308413	1.00393	-0.270097	-0.969074	0.108349	1.37776	1.21977	-0.364096
Good-ENSG00000254334-	-0.478255	-0.490658	-0.485687	-0.517073	-0.506055	-0.578306	-0.339799	-0.465803	-0.327516	-0.012553	2.94808	-0.284802	-0.364432	-0.530031	-0.278081	-0.193706	-0.265516	-0.203387	-0.426958	2.65652	1.49133	-0.347317
Good-ENSG00000253525-CPP	-0.717606	-1.19944	-0.682853	-0.03094	0.157696	-0.58045	0.999069	-0.838173	-1.27043	0.036517	2.97218	-0.721124	-0.479876	-0.225685	0.401757	-0.384362	0.339838	-0.395492	-0.064211	2.00589	0.801383	-0.123682
Good-ENSG00000164825-DEFB1	0.394609	-1.15263	-1.15035	-0.766774	0.027177	-0.090677	-1.20396	-1.1412	-0.654816	0.247865	2.74544	0.222183	-1.09576	0.905363	0.0949	-0.754176	1.21496	-0.494838	0.036153	1.17434	0.604611	0.837585
Good-ENSG00000225570-	-0.236709	-0.325808	-0.290098	-0.515571	-0.436416	-0.955461	-1.12746	-0.147254	-0.999427	-0.042958	-0.414805	-0.403613	0.239321	1.43634	-0.410325	-0.244993	-0.392727	-0.156928	0.131803	2.24682	0.019324	3.02695
Good-ENSG00000090534-THPO	-1.32541	0.193344	-0.680139	-0.907934	-0.788167	-1.07761	-0.305226	-0.522451	-1.04916	2.25017	0.610321	0.244272	0.06516	0.361201	-0.983045	-0.265799	0.217669	-0.548873	0.346651	1.45576	0.420718	2.28855
Good-ENSG00000159685-CHCHD6	-0.590453	-1.04202	0.255639	-0.358269	0.133008	-0.230424	-1.08754	-0.58666	-1.87625	1.19153	-0.180521	-0.700575	0.357912	0.290666	1.38863	0.366535	-0.994321	-1.40282	0.684249	1.18944	1.37178	1.82047
Good-ENSG00000253771-TPTE2P1	-0.207054	-0.240529	-0.328962	-0.472971	-0.590168	-0.515029	-0.916423	-1.42916	-0.867399	-0.731268	-0.230284	0.186645	0.507632	-0.620383	0.085069	-0.003615	-0.240369	0.358176	-0.212011	2.70484	2.33903	1.42423
Good-ENSG00000205495-OR52J3	-0.367811	-0.384614	-0.37788	-0.420402	-0.405474	-0.503362	-0.535799	-0.35094	-0.435793	-0.331271	-0.401398	-0.399288	-0.081924	-0.162622	-0.400553	-0.369373	-0.397234	-0.031776	-0.298312	3.37337	2.53685	0.745598
Good-ENSG00000225242-COX6B1P7	-0.395563	-0.402935	-0.399981	-0.418637	-0.412088	-0.455035	-0.469267	-0.388161	-0.425567	-0.379531	-0.410299	-0.409373	-0.327787	0.048281	-0.409929	-0.396248	-0.408473	0.003157	-0.365071	2.41277	3.35764	1.05209
Good-ENSG00000220557-HMGB1P13	-0.421572	-0.425679	-0.424033	-0.341187	-0.430777	-0.4547	-0.377036	-0.417449	-0.399083	-0.198417	-0.429781	-0.330719	-0.129912	-0.358474	-0.321258	-0.421954	-0.314835	-0.395237	-0.404587	2.58094	3.17923	1.23652
Good-ENSG00000266835-GAPLINC	-0.771676	-0.142695	-0.00608	-0.753955	-0.819501	-0.808856	-0.195104	-0.555602	-1.03977	0.077256	0.18151	0.80358	-0.645151	-0.348166	0.617038	-0.614694	0.024316	-0.335815	-1.03606	2.29367	2.44267	1.63308
Good-ENSG00000240471-PHBP8	-0.571582	-0.582054	-0.210713	-0.604358	-0.595054	-0.65606	-0.518771	-0.561068	-0.593984	-0.54881	-0.238546	0.037489	-0.294546	-0.222861	-0.329507	-0.131715	-0.315269	-0.631352	0.681885	1.66257	2.93462	2.28969
Good-ENSG00000277825-	-0.685693	-0.722709	-0.353892	-0.806434	-1.53577	-0.217607	-0.153181	-0.81139	-1.07045	-0.805411	-0.298466	-0.4291	0.460875	-0.428934	-0.094628	0.534	0.543593	0.075765	0.810721	1.43623	2.24363	2.30885
Good-ENSG00000250654-	-0.788201	0.003601	-0.182626	-0.756659	-0.478544	-1.08833	-0.642663	-1.16612	-0.494474	1.04913	-0.275254	-0.228555	-0.668502	-0.150353	-0.229472	-0.433489	-0.765703	0.817328	0.426392	1.90162	2.68212	1.46875
Good-ENSG00000249923-LINC02891	-0.973006	-0.288989	-0.993774	0.030657	-0.282417	-0.848323	-0.665559	-0.938209	-0.603085	1.05655	-1.04228	0.882781	-0.331721	-0.153641	0.429645	-0.082262	-1.03369	-0.746581	0.939346	1.72896	2.06817	1.84744
Good-ENSG00000240399-	-1.66053	-0.825177	-1.18071	-1.26815	-0.93331	0.104246	-0.860912	-0.740634	0.091728	0.33582	-0.498236	1.40386	0.587303	0.580571	0.944985	-0.676139	1.66934	0.074693	0.657008	2.18846	-0.029485	0.03528
Good-ENSG00000064655-EYA2	-0.999965	-0.633299	-1.75785	-0.384379	-0.36644	-0.42142	-0.331768	-0.834146	-0.344227	-0.092398	-0.966754	0.010285	-0.42082	0.973916	1.69048	-0.409094	2.08148	1.36805	-1.01773	1.132	0.753689	0.970402
Good-ENSG00000229169-	-0.349767	-0.371124	-0.362564	-0.416611	-0.397637	-0.522054	-0.563283	-0.328324	-0.607112	-0.303324	-0.392457	-0.389774	-0.578425	0.373097	1.71574	-0.351752	1.3572	-0.322125	-0.261433	3.62033	-0.276025	-0.272576
Good-ENSG00000267024-	-0.89105	-0.901267	-0.569128	-0.460932	-0.345577	0.628105	-0.413432	-0.880792	-0.790377	0.498766	-0.447216	-0.910189	0.135172	0.16574	0.274802	0.189361	-0.028498	-0.753941	0.467361	3.51212	0.033035	1.48794
Good-ENSG00000276388-	-0.412137	-0.427298	-0.421222	-0.459587	-0.446119	-0.534437	-0.563704	-0.396916	-0.594816	-0.37917	-0.442441	-0.440537	-0.046776	-0.475426	1.30326	-0.413547	-0.438685	1.12875	-0.349433	3.34138	-0.37948	1.84835
Good-ENSG00000282989-PDCL3P2	-1.36374	-0.395919	0.352278	-0.924437	-0.597936	-0.381926	-1.30984	-1.02633	-0.092062	1.94135	-1.0262	-0.393094	0.956823	-0.735604	0.987016	0.537208	0.622511	0.464245	-1.33969	1.18905	1.27008	1.26621
Good-ENSG00000198722-UNC13B	-0.083559	-0.948068	-0.003619	-0.202872	-0.62469	-0.067943	-1.16321	-0.502169	-1.94605	0.60231	-1.20193	-0.134782	1.63746	-0.042246	1.93559	-0.388848	0.594037	0.545809	-0.992639	0.339937	1.87292	0.77457
Good-ENSG00000265128-	-0.262843	-0.334394	-0.305718	-0.486782	-0.423217	-0.840031	-0.978154	-0.191007	-0.357859	-0.107253	-0.405862	-0.396875	-0.16085	-0.561532	3.75995	-0.269496	-0.388132	0.15559	0.033086	1.32601	1.28656	-0.091186
