# Supplementary material for: Breast Cancer Plasticity after Chemotherapy Highlights the Need for Re-Evaluation of Subtyping in Residual Cancer and Metastatic Tissues
Source: Int J Mol Sci. 2024 May 31;25(11):6054. doi: 10.3390/ijms25116054 (PMC11172877; doi:10.3390/ijms25116054)
Supplement: Supplementary file 1 [file ijms-25-06054-s001.zip › Table S10 GEO Datasets.xlsx]

## Sheet: Sheet1
Dataset	# of Patients	Sample Information
GSE10281	36	Tumorigenic breast cancer cells characterized by high and low CD44 levels
GSE32518	74	Pre-treatment paird matched FNA and CBX from primary tumors
GSE32072	50	Pre-treatment FNA from primary tumors or post-treatment surgical specimens
GSE32518	74	Pre-treatment paird matched FNA and CBX from primary tumors
GSE125989	32	Matching primary breast cancers and brain metastases
GSE110590	83	Primary tumor, metastatic tumor, and normal tissues from metastatic breast cancer patients
GSE28844	61	Pre-chemotherapy and post-chemotherapy breast cancer samples
GSE11121	200	Population based N0 untreated breast cancer cohort study
