# Supplementary material for: Breast Cancer Plasticity after Chemotherapy Highlights the Need for Re-Evaluation of Subtyping in Residual Cancer and Metastatic Tissues
Source: Int J Mol Sci. 2024 May 31;25(11):6054. doi: 10.3390/ijms25116054 (PMC11172877; doi:10.3390/ijms25116054)
Supplement: Supplementary file 1 [file ijms-25-06054-s001.zip › Table S2 Significant Gene Sets.xlsx]

## Sheet: Arkusz1
NAME of the geneset	SIZE	ES	NES	NOMINAL p-value	FDR q-value
GOBP_REGULATION_OF_CILIUM_MOVEMENT	39	-0.47779545	-1.563031	0.0017391305	0.0417391
FLORIO_HUMAN_NEOCORTEX	47	-0.5024169	-1.6716439	0.0035971224	0.0431655
GOBP_REGULATION_OF_FERTILIZATION	17	-0.6101318	-1.659522	0.0055658626	0.0445269
GOMF_PEPTIDOGLYCAN_MURALYTIC_ACTIVITY	15	-0.7016571	-1.4725187	0.01208981	0.0492013
GOMF_CGMP_BINDING	16	-0.6237376	-1.4861056	0.0129629625	0.0492013
KONDO_PROSTATE_CANCER_WITH_H3K27ME3	194	-0.43389025	-1.4929303	0.013035382	0.0492013
WP_NUCLEAR_RECEPTORS_IN_LIPID_METABOLISM_AND_TOXICITY	35	-0.46094987	-1.6085589	0.01532567	0.0492013
HP_ABNORMAL_CIRCULATING_MONOCARBOXYLIC_ACID_COCENTRATION	18	-0.49569693	-1.6157856	0.018726591	0.0492013
SETLUR_PROSTATE_CANCER_TMPRSS2_ERG_FUSION_DN	20	-0.5226979	-1.6418672	0.02173913	0.0492013
TUOMISTO_TUMOR_SUPPRESSION_BY_COL13A1_DN	19	-0.48006645	-1.4874488	0.024390243	0.0492013
BIOCARTA_NUCLEARRS_PATHWAY	34	-0.46615514	-1.6011661	0.027131783	0.0492013
WP_CLASSICAL_PATHWAY_OF_STEROIDOGENESIS_WITH_GLUCOCORTICOID_AND_MINERALOCORTICOID_METABOLISM	16	-0.5237494	-1.5674229	0.02819549	0.0492013
GOCC_SYNAPTONEMAL_STRUCTURE	40	-0.45263	-1.5516629	0.031746034	0.0492013
GOMF_STEROID_DEHYDROGENASE_ACTIVITY_ACTING_ON_THE_CH_OH_GROUP_OF_DONORS_NAD_OR_NADP_AS_ACCEPTOR	31	-0.47547555	-1.6247599	0.032	0.0492013
GOMF_COMPLEMENT_BINDING	26	-0.477514	-1.5867515	0.034552846	0.0492013
WP_DRUG_INDUCTION_OF_BILE_ACID_PATHWAY	17	-0.6404696	-1.4787768	0.037109375	0.0492013
GOBP_ESTROGEN_METABOLIC_PROCESS	38	-0.39107195	-1.5003959	0.03807615	0.0492013
KEGG_STEROID_HORMONE_BIOSYNTHESIS	53	-0.4507771	-1.5421656	0.03874539	0.0492013
GOMF_STEROID_HYDROXYLASE_ACTIVITY	38	-0.39391202	-1.417103	0.041894354	0.0492013
GOBP_REGULATION_OF_ACROSOME_REACTION	18	-0.49653593	-1.3981149	0.04609929	0.0492013
GOBP_XENOBIOTIC_EXPORT_FROM_CELL	25	-0.46816942	-1.4925809	0.046181172	0.0492013
GOMF_BICARBONATE_TRANSMEMBRANE_TRANSPORTER_ACTIVITY	22	-0.48067203	-1.5357593	0.046242774	0.0492013
GOBP_NEGATIVE_REGULATION_OF_ANION_TRANSPORT	24	-0.46941072	-1.4678192	0.04715128	0.0492013
REACTOME_BETA_DEFENSINS	42	-0.53928244	-1.4417439	0.049723756	0.0497238
