# Supplementary material for: Breast Cancer Plasticity after Chemotherapy Highlights the Need for Re-Evaluation of Subtyping in Residual Cancer and Metastatic Tissues
Source: Int J Mol Sci. 2024 May 31;25(11):6054. doi: 10.3390/ijms25116054 (PMC11172877; doi:10.3390/ijms25116054)
Supplement: Supplementary file 1 [file ijms-25-06054-s001.zip › Table S8 Plasticity of PAM50 subtypes statistics.xlsx]

## Sheet: Arkusz1
GSE10281 PAM50 Subtype results
Samples	Types	Basal correlation	Her2 correlation	LumA correlation	LumB correlation	Normal correlation	Basal p-value	Her2 p-value	LumA p-value	LumB p-value	Normal p-value
GSM259581	LumA	-0.536636505950649	-0.123956178521975	0.728664997074372	-0.042052558203347	0.226201976301052	5.88609888657712e-05	0.391086961809344	1.9877254103911e-09	0.771843956323708	0.11420205273691
GSM259582	Her2	0.167228553921953	0.559456951880409	-0.277161025225014	0.169211737254788	-0.404615586138725	0.24573459733649	2.40430422617104e-05	0.0513411175193613	0.240099210300367	0.00356308247715366
GSM259583	Her2	0.00567529582371152	0.672471090362748	-0.309081443183286	0.385440223977176	-0.540086732463147	0.968798162976339	8.87177606530618e-08	0.0289590499737294	0.0057056930927516	5.16221151130898e-05
GSM259584	Normal	-0.245214590942797	-0.412373840209467	0.5635062421134	-0.337097463086034	0.591193251123391	0.0860912249432759	0.00292194506963416	2.03691237460502e-05	0.0166711817433191	6.16855630058102e-06
GSM259585	LumB	-0.262175098572301	0.132806772297677	0.144060245694086	0.179462051304182	-0.0249435967286754	0.0658728476141733	0.357878475904825	0.318224275163223	0.212380776373605	0.863481999363417
GSM259586	LumA	-0.103053752626725	-0.147754403205497	0.367058420113285	0.0471540304410803	0.0902843654593291	0.476360328105679	0.305840098459863	0.00873972288482187	0.745047175640288	0.532932880053018
GSM259587	Her2	0.22066036815128	0.225548281701128	-0.304224964515703	0.164666179746288	-0.127585664190133	0.123587141745767	0.115279984227495	0.03171484705893	0.253147838198023	0.377255374205984
GSM259588	Basal	0.433997461166976	0.128403622430387	-0.634383240561099	-0.232114125592154	0.0581513753090214	0.00163921768175964	0.374179048993144	7.54636959978554e-07	0.104798995292312	0.688323059422203
GSM259589	LumA	-0.406189306529412	0.0148787258617032	0.534106062395207	0.146125104233898	0.212923223846307	0.0034238330937993	0.918317693325688	6.47489882299699e-05	0.311263437233208	0.137650572188547
GSM259590	LumA	-0.496456453770666	0.0631477197406165	0.664468043679589	-0.151259430341207	0.159236494250065	0.000245545989156096	0.663081064601718	1.42698073276796e-07	0.294380089388289	0.269350759257386
GSM259591	Basal	0.412095381512521	0.00954126400910801	-0.385334812825527	0.0130071151013423	-0.219139370546549	0.00294306099299132	0.947567354466622	0.00572005315715915	0.928564050216635	0.126262267724825
GSM259592	Normal	0.339357764886823	-0.062555319647696	-0.109472611333969	-0.725845648985497	0.581098613796861	0.0159108970107534	0.666055310289313	0.449176792835391	2.45840133047932e-09	9.65681745940945e-06
GSM259593	LumA	-0.275846348254918	-0.385971312555708	0.407593166169669	-0.263778227458428	0.340817605780901	0.0525016710305207	0.00563382115929976	0.00330368422517725	0.0641768175347739	0.0154357135833613
GSM259594	Normal	0.525244917739746	-0.246384720338757	-0.193755066003787	-0.756813463607934	0.747835141949245	8.98785095551699e-05	0.0845564720607285	0.177588017433428	2.04065884481167e-10	4.35599953764152e-10
GSM259595	Normal	-0.0013680111523798	-0.450154020469977	0.404270790104854	-0.584373856651823	0.829553995110854	0.992477151773415	0.0010377470288099	0.00359424923452249	8.36358463726733e-06	9.78876981607908e-14
GSM259596	Normal	0.0771000111497889	-0.414932839336585	0.128074090933786	-0.326294965351294	0.532914506606502	0.594598898479972	0.00273407313461888	0.375416598797789	0.0207452313674032	6.77042922989221e-05
GSM259597	Her2	-0.314618001293029	0.419870019239668	0.0658634506307423	0.343851427001213	-0.461234624928632	0.0260637462780928	0.00240155617252018	0.649512594188075	0.0144867611399399	0.000748532949491277
GSM259598	Normal	0.055578600176836	-0.234395985446588	0.214145342835256	-0.57386689851645	0.578950157486489	0.70145544675262	0.101333359897679	0.135353121102171	1.31928789795492e-05	1.06029885078479e-05
GSM259599	LumA	-0.162494240380695	-0.279241983194428	0.336484799143601	0.132545932253872	-0.00523187090837947	0.259548455120196	0.0495466956814306	0.0168825024749333	0.358831874774522	0.971234973353104
GSM259600	Basal	0.392202666121267	0.0220779462113265	-0.30050392698915	-0.35238069468658	0.197704829460569	0.00484778067635008	0.879041389139496	0.0339707093190806	0.0120812706563678	0.168743273959985
GSM259601	Her2	-0.0302729108229965	0.590840146260858	-0.267132523241987	0.407514375408047	-0.529702844376077	0.834686087018576	6.26762886925795e-06	0.060741085867303	0.00331032769133213	7.62957316231906e-05
GSM259602	LumA	-0.309924375518716	-0.343647016736687	0.406165065551927	0.119177256609082	0.0668918332283344	0.0285016823922683	0.0145490954419469	0.00342594113128941	0.409746541573388	0.644403484675835
GSM259603	LumB	-0.0168610805677027	0.269688222457997	-0.320326142380249	0.500355617841906	-0.533095055800057	0.907479397612283	0.0582236915709225	0.0233364357627523	0.000215410367734161	6.72486943382312e-05
GSM259604	LumB	-0.13152834574487	0.00967503774343172	0.0141559328804789	0.583825289439707	-0.503306537977947	0.362566025552766	0.946833267425786	0.922273244474613	8.56836552157992e-06	0.000194882792640534
GSM259605	LumB	0.00762520345240354	0.186306518356175	-0.262648093128546	0.434511575356049	-0.627412934794346	0.958086226184576	0.195167894510798	0.0653687649485529	0.00161609440562796	1.08244340244795e-06
GSM259606	Basal	0.278152154060978	0.0957042128870703	-0.488059593340811	0.230388015849852	-0.343931881561161	0.0504800007867527	0.508525970801928	0.000323821945475145	0.107480555343766	0.0144622893676373
GSM259607	LumB	-0.380885339903981	0.0770674808231908	0.188697119687602	0.640744803020426	-0.369111559741439	0.00635570018683491	0.594754874542193	0.189396075749921	5.38666131414338e-07	0.00834299607999582
GSM259608	LumB	-0.376251409192608	0.0627259403571969	0.311530107589055	0.402554436793902	-0.475597550321986	0.00708227336490415	0.665198155835805	0.0276470882808627	0.00375299234355869	0.000482019200929122
GSM259609	Basal	0.300199404141054	-0.0536884279104523	-0.439008707832585	0.166841244411732	-0.416827812241525	0.0341610595411022	0.711159170121628	0.00142589222074106	0.246845566548337	0.00260191791779936
GSM259610	Basal	0.485501782552826	-0.188744998461225	-0.287813892134838	-0.591959951982328	0.41728600816683	0.000351805663622557	0.189281736436992	0.0426843723536613	5.95841103374101e-06	0.00257082501764576
GSM259611	LumA	-0.278075287485246	-0.289725220077269	0.213855770265289	0.0946748533980763	-0.100008135325956	0.0505463624074482	0.0412655990261634	0.135894875262959	0.513117360369939	0.489557047938243
GSM259612	Basal	0.451616001487629	0.0260046586625897	-0.522267044116511	-0.107736874426386	0.0215678030107107	0.000994587350486372	0.857733498695117	0.000100146800913856	0.456442263700126	0.881816195099838
GSM259613	Normal	-0.178578189689916	-0.464911253774279	0.515924630475167	-0.431275616961686	0.727822226017418	0.214678613634647	0.000669995716990937	0.000125677132678218	0.0017666182397001	2.11867930088359e-09
GSM259614	LumB	-0.249562091071293	-0.00726080305286268	-0.0506706886655151	0.420505149635557	-0.29194890732905	0.0804969974870745	0.960087581740311	0.72674537315495	0.00236149447533982	0.0396638743028103
GSM259615	LumB	0.0551436580871018	0.205925162039293	-0.320471677507451	0.361077416899834	-0.536687025996625	0.703684236216871	0.151369811375041	0.0232701639343903	0.00998982107496725	5.87486007349531e-05
GSM259616	Basal	0.37914474411314	0.207937019877084	-0.515503796591182	-0.092119118808656	-0.227041466657478	0.00662061737926311	0.147326401402628	0.000127564909525526	0.524606750971966	0.112829036268113
GSE110590 PAM50
			p values							pearson values
symbol	MAX	Subtype	Basal	Her2	LumA	LumB	Normal			Basal	Her2	LumA	LumB	Normal
A11-BRAIN-MET-RNA	0.440663	Basal	0.00136112	0.261684	0.000139134	0.695564	0.263675			0.440663	0.161778	-0.513042	-0.0567306	-0.161113
A11-CELEB-MET-RNA	0.480459	Basal	0.000413477	0.778667	0.0024428	0.1151	0.669459			0.480459	-0.0407619	-0.419226	-0.225657	0.0618785
A11-LIV-MET-RNA	0.518638	Basal	0.000114105	0.610177	9.03096e-07	0.649264	0.185946			0.518638	0.0738694	-0.630935	-0.0659135	-0.190151
A11-LUNG-MET-RNA	0.323785	Basal	0.0218038	0.642868	0.0117565	0.61449	0.0611794			0.323785	0.0672015	-0.353642	0.0729812	-0.266696
A11-PT-FFPE-RNA	0.312625	Basal	0.0270767	0.494539	0.0706223	0.378497	0.864001			0.312625	-0.0988695	-0.257855	-0.127257	0.0248479
A11-RIB-MET-RNA	0.498887	Basal	0.00022634	0.494117	7.79139e-05	0.248435	0.585541			0.498887	0.0989657	-0.529135	-0.166289	-0.0789956
A12-AdrenalG-Met-RNA	0.687674	LumA	4.253e-08	0.339606	3.45135e-08	0.044803	0.746942			-0.684387	-0.13789	0.687674	0.285054	0.0467915
A12-LIV-MET-RNA	0.562766	LumB	3.62597e-05	0.417567	0.0545726	2.09995e-05	0.0209112			-0.549191	0.117212	0.273558	0.562766	-0.325894
A12-LN-Met-subcarinal-RNA	0.435909	LumB	0.00361242	0.251725	0.373422	0.00155471	0.0489774			-0.404071	0.165154	0.128606	0.435909	-0.279915
A12-PleuraMet-RNA	0.590472	LumB	3.86038e-07	0.941783	0.000835709	6.37241e-06	0.0130751			-0.646891	0.0105955	0.457539	0.590472	-0.348695
A12-PRIMT020076B-RNA	0.587933	LumA	6.42631e-10	0.676002	7.14107e-06	0.0119861	0.0748726			-0.743081	0.0605815	0.587933	0.352747	-0.25418
A12-RLL-MET-RNA	0.507876	LumA	1.299e-06	0.620296	0.000166585	0.0356918	0.817091			-0.623823	-0.0717897	0.507876	0.2978	-0.0335484
A12-SkullMet-RNA	0.615849	LumB	0.000316043	0.594973	0.0307185	1.93196e-06	0.000359054			-0.488806	-0.0770219	0.305939	0.615849	-0.484869
A15-ChestWallMet-RNA	0.300777	Normal	0.673731	0.902071	0.737143	0.153526	0.0338011			0.0610312	0.0178514	-0.0486694	-0.204869	0.300777
A15-LiverMet-RNA	0.233454	Basal	0.102753	0.760877	0.104367	0.116114	0.288009			0.233454	-0.0441339	-0.232395	-0.225045	0.153246
A15-LN-MET-RNA	0.162832	Basal	0.258547	0.337294	0.229095	0.435763	0.285089			0.162832	-0.138546	-0.173178	-0.112718	0.154167
A15-LUNG-MET-RNA	0.393324	Normal	0.976168	0.132706	0.253005	0.0263211	0.00471697			0.00433429	-0.215573	0.164715	-0.314106	0.393324
A15-MediastnMet-RNA	0.29482	Normal	0.730881	0.881157	0.854454	0.151856	0.037672			0.0498736	0.021689	-0.0266105	-0.205686	0.29482
A15-PRIMT070427B-RNA	0.215481	Basal	0.132875	0.910565	0.0129326	0.775188	0.591356			0.215481	0.0162964	-0.349208	0.0414197	-0.0777773
A17-3-LivMet-1-RNA	0.310173	Basal	0.0283679	0.227833	8.91532e-05	0.687959	0.851925			0.310173	0.173641	-0.525467	-0.0582229	-0.0270782
A17-9-ChestMet-RNA	0.316221	Basal	0.0252724	0.283516	0.00326786	0.210326	0.395031			0.316221	0.154665	-0.408021	-0.180258	0.122935
A17-Primary-FFPE-RNA	0.345462	LumA	0.0212302	0.64795	0.0140036	0.299805	0.245123			-0.325132	-0.0661777	0.345462	-0.149589	0.167442
A1-ADRE-MET2	0.437038	Basal	0.00150664	0.168267	0.0415343	0.0647031	0.263102			0.437038	-0.197922	-0.289359	-0.263277	0.161304
A1-AX-LN-MET-RNA	0.4836	Basal	0.000374015	0.284558	0.16588	0.00125652	0.0130197			0.4836	-0.154335	-0.199016	-0.443489	0.348894
A1-LIV-MET2	0.512063	Basal	0.000143998	0.229217	0.0129166	0.0457199	0.351206			0.512063	-0.173133	-0.349266	-0.283893	0.134644
A1-LUNG-MET	0.459525	Normal	0.000918889	0.319591	0.189663	0.000100014	0.000787793			0.454323	-0.143658	-0.188585	-0.522304	0.459525
A1-PRIMT-2	0.449017	Basal	0.00107248	0.356455	0.259089	0.000372808	0.00616536			0.449017	-0.133197	-0.162649	-0.4837	0.382175
A1-SPIN-MET1	0.592419	Basal	5.83578e-06	0.348945	0.000245862	0.137233	0.544615			0.592419	-0.135272	-0.496418	-0.213144	0.0877335
A20-AdrenalMet-RNA	0.509941	Basal	0.000155073	0.389513	0.000120078	0.62757	0.785157			0.509941	-0.124365	-0.517208	-0.0703037	0.0395371
A20-BrainMet-RNA	0.644268	Basal	4.45433e-07	0.550115	6.09035e-06	0.0820703	0.255528			0.644268	-0.0865418	-0.591476	-0.248316	0.163854
A20-LivMet-RNA	0.515289	Basal	0.000128537	0.74285	4.23107e-07	0.941337	0.871332			0.515289	-0.0475748	-0.645213	0.0106769	-0.0234966
A20-LungMet-L-RNA	0.674576	Basal	7.81044e-08	0.269641	5.82149e-05	0.0630863	0.0424966			0.674576	-0.159141	-0.536928	-0.264827	0.288064
A20-LungMet-R-RNA	0.586118	Basal	7.74219e-06	0.329514	9.06245e-06	0.166546	0.260444			0.586118	-0.140771	-0.58255	-0.198709	0.162193
A20-Primary-FFPE-RNA	0.285403	Normal	0.299701	0.00947025	0.468398	0.0624371	0.0445306			0.149621	-0.36348	0.104913	-0.265458	0.285403
A23-BrainMet-RNA	0.620955	Basal	1.50023e-06	0.817104	5.7769e-05	0.00803433	0.293761			0.620955	0.0335459	-0.537131	-0.370768	0.151451
A23-BrainMet-2-RNA	0.589021	Basal	6.80172e-06	0.434966	0.000978251	0.0542257	0.34676			0.589021	-0.112913	-0.452184	-0.273936	0.135881
A23-BrainMet-3-RNA	0.615885	Basal	1.92854e-06	0.742856	3.80144e-05	0.0690418	0.76481			0.615885	0.0475737	-0.547988	-0.259266	0.0433866
A23-LN-Met-2010postT-FFPE-RNA	0.543818	Basal	4.47187e-05	0.881757	0.0001529	0.982923	0.271315			0.543818	-0.0215786	-0.510346	0.00310565	-0.158593
A23-PleuraMet-RNA	0.548263	Basal	3.76067e-05	0.977498	0.00123879	0.270381	0.610915			0.548263	0.00409238	-0.443989	-0.158899	0.0737171
A23-PTcore-2009-FFPE-RNA	0.448606	Basal	0.00108525	0.429606	0.00415152	0.360376	0.57246			0.448606	-0.114227	-0.398512	-0.132124	-0.0817569
A26-Lung-Met-1-RNA	0.338051	Basal	0.0163467	0.31729	0.00612717	0.590555	0.307165			0.338051	-0.144336	-0.382438	0.0779446	-0.147355
A26-Lung-Met-2-RNA	0.41606	Basal	0.00265479	0.870268	0.00123913	0.945452	0.243707			0.41606	-0.0236926	-0.443979	-0.0099268	-0.167938
A26-Primary-FFPE-RNA	0.539639	LumA	0.0524751	0.00247251	5.25132e-05	0.177054	0.00694948			-0.275876	-0.418768	0.539639	-0.19399	0.377066
A26-SoftTissueMet-RNA	0.284383	Basal	0.0453311	0.876141	0.000322048	0.873627	0.0229393			0.284383	0.0226114	-0.488228	0.0230741	-0.321204
A28-AdrenalMet-RNA	0.537132	LumB	8.64709e-05	0.719095	0.0327775	5.77661e-05	0.00561917			-0.526302	0.0521491	0.302446	0.537132	-0.38608
A28-DuraMaterMet-RNA	0.499286	LumB	0.000625006	0.936267	0.0351548	0.000223326	0.0424887			-0.467196	0.0116014	0.298632	0.499286	-0.288074
A28-LivMet-1-RNA	0.624818	LumA	3.0939e-07	0.534895	1.23522e-06	0.00401607	0.387127			-0.6509	-0.089854	0.624818	0.399846	-0.124987
A28-LungMet-LLL-RNA	0.515837	LumB	5.59267e-07	0.242676	0.00166919	0.000126069	0.0076338			-0.640044	0.168301	0.433341	0.515837	-0.373002
A28-LungMet-RUL-RNA	0.661497	LumA	9.63127e-08	0.58424	1.69619e-07	0.00292774	0.273858			-0.671105	-0.0792691	0.661497	0.412297	-0.157765
A28-PancreasMet-RNA	0.587573	LumA	4.43784e-07	0.574571	7.25663e-06	0.00623519	0.351476			-0.644336	-0.0813094	0.587573	0.381698	-0.134569
A28-PT-FFPE-RNA	0.569385	LumA	0.039276	0.00141605	1.59483e-05	0.0246952	0.000129157			-0.292499	-0.439256	0.569385	-0.317416	0.515153
A2-LivMet-RNA	0.165625	LumB	0.0219887	0.372635	0.274118	0.250356	0.0982439			-0.323357	0.128816	0.157681	0.165625	-0.236481
A2-LN-Met-Subcarinal-RNA	0.279281	Her2	0.00011758	0.0495131	0.0634569	0.0517848	0.0363618			-0.517798	0.279281	0.264469	0.276656	-0.296777
A2-LungMet-RNA	0.378387	LumB	4.53015e-05	0.00877434	0.0851801	0.00673897	0.00479049			-0.543484	0.366883	0.245907	0.378387	-0.392691
A2-Primary-FFPE-RNA	0.360325	LumA	0.000697114	0.905032	0.0101575	0.513484	0.879816			-0.4636	-0.0173092	0.360325	0.0945929	-0.0219355
A30-BrainMet-L4-RNA	0.539867	Basal	5.20576e-05	0.330769	0.000225367	0.00356683	0.98027			0.539867	0.14041	-0.499015	-0.404574	0.00358814
A30-BrainMet-Occi-RNA	0.639822	Basal	5.6595e-07	0.657975	3.39712e-05	0.0230609	0.567665			0.639822	-0.0641672	-0.550842	-0.320933	0.0827762
A30-BrainMet-R-RNA	0.630387	Basal	9.29027e-07	0.44464	1.78215e-05	0.0365366	0.696698			0.630387	0.110564	-0.566731	-0.296512	-0.0565086
A30-LivMet-L-RNA	0.57628	Basal	1.1898e-05	0.0481633	9.85147e-08	0.128421	0.227302			0.57628	0.280888	-0.670728	-0.21793	-0.173837
A30-LivMet-R-RNA	0.416299	Basal	0.00263819	0.0425558	1.652e-05	0.237746	0.380292			0.416299	0.287985	-0.568546	-0.170049	-0.126782
A30-Primary-FFPE-RNA	0.634621	LumA	0.016062	0.00648416	7.45278e-07	0.00941745	3.59108e-06			-0.338901	-0.380034	0.634621	-0.363731	0.602941
A34-LiverMet-L-RNA	0.784928	LumA	3.00243e-09	0.938779	1.51315e-11	0.0195219	0.713543			-0.723162	-0.0111433	0.784928	0.329334	-0.0532254
A34-LiverMet-R-RNA	0.771991	LumA	3.06305e-07	0.50511	5.24415e-11	0.47935	0.421497			-0.65108	-0.0964731	0.771991	0.10236	0.116232
A34-LN-Met-RNA	0.705667	LumA	1.31426e-07	0.797008	1.04635e-08	0.0129886	0.445437			-0.665871	-0.0373076	0.705667	0.349006	-0.110372
A34-PancreasMet-RNA	0.7798	LumA	4.28707e-06	0.315805	2.5013e-11	0.988209	0.0492958			-0.599145	-0.144774	0.7798	0.00214425	0.279538
A34-Primary-FFPE-RNA	0.676241	LumA	0.000228402	0.0363377	7.05642e-08	0.217949	0.00117097			-0.498617	-0.296813	0.676241	-0.177332	0.445962
A4-LLL-MET-RNA	0.699594	Her2	0.122935	1.58073e-08	0.452062	0.230878	0.00670749			-0.221035	0.699594	-0.108781	0.172527	-0.378587
A4-LUL-MET-RNA	0.536201	LumA	0.000114038	0.0750926	5.98372e-05	0.390496	0.145671			-0.518655	0.253994	0.536201	-0.12411	0.208773
A4-PRIMT020306B-RNA	0.651938	LumA	0.00611476	0.0175742	2.92008e-07	0.0819465	0.00421188			-0.382524	-0.334524	0.651938	-0.248413	0.397929
A5-PRIMT030065B-RNA	0.595379	Basal	5.09956e-06	0.06605	0.0239185	0.348873	0.717736			0.595379	-0.26201	-0.319063	-0.135292	0.0524123
A5-SKIN-Met-L-RNA	0.636699	Basal	6.68086e-07	0.24986	0.00157139	0.263471	0.760349			0.636699	-0.165796	-0.435524	-0.161181	0.0442344
A5-SKIN-Met-R-RNA	0.599272	Basal	4.26187e-06	0.0666448	0.0257328	0.036197	0.197998			0.599272	-0.261456	-0.315283	-0.297027	0.185153
A7-BRAIN-Met	0.605854	Basal	3.1297e-06	0.787676	0.00103575	0.0128696	0.200045			0.605854	-0.0390624	-0.45022	-0.349437	0.184325
A7-KIDNYMET	0.5392	Basal	5.34011e-05	0.439859	0.00259228	0.0106701	0.187791			0.5392	0.111721	-0.416969	-0.358089	0.189371
A7-LIV-MET1	0.77787	Basal	3.0117e-11	0.804093	1.43597e-09	0.111525	0.832587			0.77787	0.0359786	-0.732912	-0.227846	-0.0306629
A7-LUNG-MET1	0.647054	Basal	3.8261e-07	0.779488	0.000362458	0.0265574	0.434184			0.647054	0.0406067	-0.484576	-0.313639	0.113104
A7-PRIMT020552B	0.647928	Basal	3.64685e-07	0.186418	2.0863e-05	0.135631	0.490768			0.647928	-0.189951	-0.562925	-0.213997	0.0997309
A7-RIB-MET	0.688072	Basal	3.36444e-08	0.61277	5.27993e-06	0.117084	0.953316			0.688072	0.0733351	-0.594619	-0.224464	-0.00849401
A8-030222BSPIMET-RNA	0.555627	Her2	4.83214e-05	2.80704e-05	0.172316	0.000516093	0.000871683			-0.54181	0.555627	0.196092	0.473409	-0.456115
A8-LIV-MET-RNA	0.668085	Her2	0.120129	1.15321e-07	0.357705	0.000985562	0.00021391			-0.222664	0.668085	-0.132854	0.451929	-0.500562
A8-LUNG-MET-RNA	0.731339	Her2	0.0156923	1.62091e-09	0.697404	0.00215748	2.93007e-05			-0.340025	0.731339	-0.0563705	0.423896	-0.554558
A8-OVA-MET-RNA-RNA	0.561577	Her2	0.000261149	2.20499e-05	0.111161	0.0909941	0.138054			-0.494606	0.561577	0.228072	0.241583	-0.21271
A8-SPIN-MET-RNA	0.437937	Her2	0.00109337	0.00146931	0.0181859	0.829595	0.603237			-0.448348	0.437937	0.332844	0.031219	-0.0753042
GSE32072 PAM50
Samples	Types	Basal correlation	Her2 correlation	LumA correlation	LumB correlation	Normal correlation	Basal p-value	Her2 p-value	LumA p-value	LumB p-value	Normal p-value
GSM795235_FL956-151	Her2	0.233927052763781	0.332068917300769	-0.483784675959967	0.107078095758121	-0.210555273846394	0.126433401021835	0.0276516698339321	0.000877770866172432	0.489049669047528	0.170096379720533
GSM795236_U133A_FL44-208_07_08_05	LumA	-0.608279465717739	-0.24252212657512	0.747142795482145	0.182736780743061	0.0102701795463614	1.18642531644023e-05	0.112698363222481	5.70299162078145e-09	0.235120350892396	0.947246340612731
GSM795237_FL2732_269	LumA	-0.516196715785513	-0.0534297239847255	0.521334431579136	0.455126685760158	-0.176578483981703	0.000334854692618697	0.730503427656961	0.000284846849623029	0.00190855911512429	0.251544033261258
GSM795238_U133A_FL48_312_07_12_05	Normal	0.377488519001332	-0.250219960388122	-0.194150464010223	-0.394660701440195	0.426029670153425	0.0115329246387524	0.101387040317279	0.206650167446919	0.00802325725953913	0.00393398772296493
GSM795239_FL2733_307	Her2	-0.0972985051788065	0.479536951909615	-0.226229747119166	0.14232905996474	-0.189872579530227	0.529795180988444	0.000989090323502424	0.139767246252671	0.356722189709404	0.217023721908042
GSM795240_FL2105_364_0509	LumA	-0.50884086770062	-0.114079928657008	0.361675346569093	0.26548198329828	0.0316950084289264	0.000420253418313827	0.460910628495034	0.0158519082319797	0.0815577953382035	0.838166245728505
GSM795241_U133A_FL41-380_07_07_05	LumB	-0.193003182586168	0.268538803434419	-0.251196236481424	0.553585327076138	-0.51251889712355	0.209397541946593	0.0779782852265506	0.100017125154958	9.70497812917195e-05	0.000375371673972169
GSM795242_U133A_FL60-439_07_28_05	Her2	0.000875867635492168	0.539361989170126	-0.145761307088464	0.0172032449924949	-0.0700367046951748	0.995497889788392	0.000158150148543718	0.345122748716592	0.911746086827088	0.651447536318079
GSM795243_FL2734_467	LumA	-0.528033350043421	0.118086272667204	0.522613586266491	0.210160129578346	0.0381317238044774	0.000229787213159201	0.445211272919746	0.000273494143412642	0.170917900359577	0.805879708116971
GSM795244_U133A_FL99_521_10_05_05	Basal	0.508015964570486	0.00490684233985956	-0.607820385087169	0.058645780454052	-0.126665109878742	0.000430959250968208	0.974781905825906	1.20951827524346e-05	0.705327461010517	0.412603332061616
GSM795245_FL2735_517	Basal	0.11444726711269	0.0586016204485117	-0.104786553393309	-0.144266661402955	0.0557314213864354	0.459458868115386	0.70553934904884	0.498448730245555	0.350145178325026	0.719357647813734
GSM795246_U133A_80-FL-205-FL369-570_08_25_06	Basal	0.635434364258831	-0.216211791154041	-0.485825583970875	-0.339249560959777	0.213398500825739	3.58661654448254e-06	0.158647280603253	0.000828377894571991	0.024270744903581	0.16426915067081
GSM795247_U133A_80-FL-107_FL283-569_05_19_06	LumB	-0.278845717560578	-0.12510696415738	0.271427458361888	0.290782239225436	-0.00535466521050721	0.0668100453419007	0.418422180681983	0.0747101091955557	0.0555040915741681	0.972481219913511
GSM795248_U133A_80-FL-213-FL377-572_09_01_06	Basal	0.585886195460491	-0.0651218055211353	-0.606755722044176	-0.202923042555485	-0.0302203540955755	2.93699989744574e-05	0.674500196248239	1.26467217116952e-05	0.186473989135155	0.845602260101162
GSM795249_FL600-566	LumA	-0.591348845600222	-0.165479850678304	0.767003374313337	0.2362414700532	0.00336960610503458	2.36903889257792e-05	0.283050661252014	1.26647434049536e-09	0.122617208842677	0.982680867775351
GSM795250_U133A_80-FL-215-FL379-604_09_08_06	LumA	-0.63363272788898	-0.217854904764667	0.64180287378163	0.362810352519857	-0.121524366498962	3.89676594785795e-06	0.155429442939979	2.66375273929951e-06	0.015501817543031	0.431976422776412
GSM795251_FL2736_609	Basal	0.671458931607196	-0.195306616446887	-0.45858139020861	-0.391960803475106	0.379155375702559	6.06438458878233e-07	0.203907163850624	0.00174406846793792	0.00850481693290715	0.0111427897203535
GSM795252_U133A_80-FL-214-FL378-595_09_01_06	Her2	-0.196291405457597	0.747130419061994	-0.122665135847911	0.24304526027891	-0.315653249195988	0.201590946613274	5.70809468934392e-09	0.42763411271107	0.111900546860944	0.0368679773103148
GSM795253_FL2737_667	Basal	0.425837839851608	0.159528197783328	-0.651417632590194	0.22074535841505	-0.400697147793544	0.00395198159122562	0.300963406285239	1.67785509529509e-06	0.149885148905918	0.00703091150742539
GSM795254_FL688-647	Basal	0.341020340470074	-0.168555125789078	-0.277387848012159	-0.149570618346198	0.158138031927111	0.023492300252168	0.274073698352526	0.0683078384508787	0.332523885687337	0.305249954805331
GSM795255_FL2738_688	Basal	0.50611536568084	0.115242460369985	-0.566309814921879	-0.0759211604460148	-0.18237881793585	0.000456565030846411	0.456324651943324	6.15115953085246e-05	0.624265494688523	0.236054478967067
GSM795256_FL1290_703	Her2	-0.181227822488845	0.181353176689054	0.13634605077702	-0.0349630628770634	-0.0180076788211116	0.2390752105647	0.238744955426641	0.377499929666544	0.82173736891705	0.907636699299991
GSM795257_FL1753_816	LumA	-0.430346361459132	-0.408604276978321	0.614569894358483	-0.00421830490637547	0.345534425345873	0.00354759585277412	0.005892889252811	9.08226107955874e-06	0.978319648671205	0.0216018239143177
GSM795258_FL2739_808	LumA	-0.6268335096492	-0.0534080530616855	0.610952287664716	0.444556370673066	-0.216187724923457	5.30387065039698e-06	0.73060863256036	1.05983092502865e-05	0.00250027054725169	0.158694769716053
GSM795259_FL830-791_B_	Basal	0.541221482864012	-0.0223070969537221	-0.590647593565147	0.0323339280091566	-0.117522307098609	0.000148553218348243	0.885716404047982	2.43583673772031e-05	0.834948743791333	0.447403303547744
GSM795260_FL1736_R30324	Her2	0.337861764400488	0.366627963011398	-0.519260225571402	-0.110090624945977	-0.181067382109727	0.0248957831760155	0.0143719925212675	0.000304162133662978	0.47683483896754	0.239498355847734
GSM795261_FL1687_R36494	LumA	-0.589254919854871	-0.114759312868082	0.722671813976061	0.217699946796559	-0.0380049253100013	2.57363910576251e-05	0.458227571745778	3.04295895492185e-08	0.155730853927651	0.80651284447355
GSM795262_FL2216_R39970_3	LumA	-0.31610175515241	-0.364425936701915	0.647057275377184	-0.243272672527296	0.509444163974607	0.0365863107508473	0.0150148151639551	2.07328053037647e-06	0.111555068771763	0.000412575768322764
GSM795263_FL1783_R40764	Normal	0.196115803656061	-0.274173168739423	0.128194586132137	-0.579623473275232	0.5421325939839	0.202002600352706	0.071704546176062	0.40693677080864	3.73985809489528e-05	0.000144046461021816
GSM795264_FL1572_R42161_2	Normal	-0.122428980230742	0.242056248809704	0.0231468050466483	-0.281763697458776	0.278369810844621	0.42853101666052	0.113412490915225	0.88144451310044	0.0638904865131157	0.0672960921669775
GSM795265_FL1688_R44130	LumA	-0.686129849947776	-0.148102639857919	0.555915822904134	0.182282973957381	0.0376014873085131	2.737128837522e-07	0.337344732498328	8.93973346009081e-05	0.236305019057654	0.808528121837199
GSM795266_FL1635_OCT_R44209	LumB	-0.394962331946371	0.212669224468406	0.0552723789317577	0.555666754344749	-0.581399952659886	0.00797094792612948	0.165749798329197	0.721576021694054	9.01881369394705e-05	3.49384723032089e-05
GSM795267_FL1764_R45280	Her2	-0.0767481506584747	0.519429006609675	-0.0838657973332137	-0.070501620257798	-0.0236414237739487	0.620483513966592	0.000302547381268345	0.588340252114239	0.649283030351616	0.8789297603496
GSM795268_FL1786_R46409	LumA	-0.440720301803721	-0.188988526778484	0.696367709117755	-0.148867513382088	0.361296782696415	0.00275196110069642	0.219211708637402	1.52819294698032e-07	0.334827508686313	0.0159701555240134
GSM795269_FL1633_R47527	Basal	0.628544760866725	-0.0262529362630302	-0.57706424789904	-0.221686364505643	-0.0265824227405225	4.91129800365048e-06	0.865672319432312	4.1221704883204e-05	0.148111924810143	0.864002177274388
GSM795270_FL1699_R47984	Basal	0.632518578765439	0.0495412552121737	-0.619614180730622	-0.123526219654986	-0.0737284016105218	4.10075951585222e-06	0.749457122072676	7.29976994688404e-06	0.424372710269617	0.634339478137842
GSM795271_FL1636_OCT_R48486	Normal	0.414049666048136	-0.305824807680487	-0.163983445664687	-0.507125200968088	0.41818619234949	0.00520547518404422	0.0435008207253631	0.287487433878744	0.000442794697075967	0.0047310026437868
GSM795272_FL1742_R48906	LumA	-0.697400954871443	-0.0925738575198337	0.673890865491855	0.232189116738981	-0.130285035710127	1.43897578611901e-07	0.55005795184586	5.33158310322613e-07	0.129357126273869	0.399264687085938
GSM795273_FL1745_R48910	Normal	0.193614343849868	-0.335516335132157	0.0591189660555709	-0.496606000766955	0.579125557245888	0.207930849011518	0.0259826358440572	0.70305841253236	0.000606391913356614	3.81159705042732e-05
GSM795274_FL1743_R49009	Normal	-0.170976515810321	-0.434183223151106	0.457900223154647	-0.205745421717481	0.479295700235008	0.267138867166116	0.00323250180538442	0.00177546980247577	0.180291643801018	0.000995774836750776
GSM795275_FL1637_OCT_R49615	LumA	-0.675929580295859	-0.243904677907227	0.721099211063637	0.296545760621248	-0.123027129466615	4.78153159430888e-07	0.110599203494403	3.36827647550127e-08	0.0506243984593364	0.426261331458315
GSM795276_FL1740_R50012	Basal	0.653516164632568	-0.171298658884653	-0.475619250352339	-0.365203944583221	0.28999072561603	1.51355979130446e-06	0.266225099085991	0.00110274695553485	0.0147849637661129	0.0562027633259153
GSM795277_FL1634_R50065	Her2	-0.169639224803475	0.813631237598595	-0.208233555923084	0.274305322657246	-0.489875946570095	0.27095433583363	1.90440565537581e-11	0.174964363049665	0.0715623299752507	0.000737645759128585
GSM795278_FL1787_R50659	Basal	0.565800715612596	0.0736950876295893	-0.622624287152117	-0.101847238180535	-0.169513426175938	6.26666889339838e-05	0.634493040088425	6.39579540889045e-06	0.510638834143522	0.271315098495709
GSM795279_FL1747_R50893	Basal	0.601057055624275	-0.122234884391264	-0.459960643379932	-0.244708824993208	0.123292918048367	1.60123016207148e-05	0.42926896918499	0.00168198843434226	0.109392012310729	0.42525496595201
GSM795280_FL1762_R51365	Basal	0.546736662826303	0.115675336366508	-0.557011409122193	-0.235573030329011	-0.133366434018284	0.000123112394609233	0.454623374644243	8.59931656382619e-05	0.123710363768565	0.388110064971031
GSM795281_FL1765_R51874	Her2	-0.342914736081019	0.381478842231592	0.252349253008257	0.0758681223147848	-0.157776478521608	0.0226827403561938	0.0106178509997642	0.0984175770097979	0.624508375238586	0.306371161407278
GSM795282_FL1767_R53548	LumA	-0.364466072425878	-0.200635964141177	0.459818986594619	-0.139560083391228	0.124769207781918	0.0150028838817905	0.191593361273864	0.00168827287065243	0.366250425648383	0.419689632445035
GSM795283_FL1739_R54067	LumA	-0.541965119996131	-0.206479192310645	0.67911202897024	-0.00751123982308417	0.103136680223409	0.000144865440978982	0.178708658743373	4.02720938687566e-07	0.961405255871412	0.505272761567541
GSM795284_FL1735_R54594	Basal	0.555830200757671	-0.0224526430300508	-0.607012120103852	-0.0518534257005178	-0.101579002240863	8.96684738215167e-05	0.884975727047014	1.25118246650287e-05	0.738168450721637	0.511758706071365
GSE32518 PAM50
Samples	Types	Basal correlation	Her2 correlation	LumA correlation	LumB correlation	Normal correlation	Basal p-value	Her2 p-value	LumA p-value	LumB p-value	Normal p-value
GSM805302_20558_AB01711719_17202	LumB	-0.351981499350143	-0.023520105092135	0.149328700249995	0.572851477630804	-0.3879080016967	0.0191243023926689	0.879546463807332	0.333315379984813	4.82996465080016e-05	0.00927436105592921
GSM805303_FL857-123CBX	LumB	-0.386938265392999	0.127185857994742	0.165503757711589	0.461351392849539	-0.561178601830774	0.0094671262245729	0.410668970139236	0.282980142900017	0.00162138168775301	7.40951910287597e-05
GSM805304_19893_AB01988783_16990	LumA	-0.459758368786814	1.72414055028507e-05	0.50593922238663	0.16322041969843	0.198462716812948	0.00169096845909988	0.999911375758775	0.000459005999816722	0.289767084499831	0.19654951457232
GSM805305_FL858-135CBX	LumA	-0.471547775339227	-0.250207030288141	0.456693693206299	0.307526097659067	0.064333489212469	0.00123305487898907	0.101405280021248	0.00183232056690594	0.0422878475306418	0.678225936320854
GSM805306_19893_AB01988722_17036	Basal	0.597314576186817	0.0315694127062475	-0.662855261876611	-0.0145202550299178	-0.182445567071111	1.86504563649147e-05	0.838799035249808	9.47490904336956e-07	0.92546779403881	0.235880100995336
GSM805307_FL859-136CBX	Basal	0.593586038546447	0.0482486921701133	-0.692688883898961	-0.0225395583207062	-0.181683575654999	2.166993060933e-05	0.755790568747633	1.88938335548471e-07	0.884533465454175	0.237875981299762
GSM805308_29539_AB01833829_35611	LumB	-0.242102923927255	0.147771540986535	0.174081181919897	0.257576922884728	-0.146333387853329	0.113340789808518	0.338438015351499	0.258418717761713	0.0914111339647433	0.343212173181301
GSM805309_FL861-145CBX	LumB	-0.430194331131594	0.349923493475613	0.227738018495678	0.425738608025597	-0.389779415010625	0.00356061700552166	0.0198877388248024	0.137075653558166	0.00396131785853311	0.00891188438195138
GSM805310_U133A_FL43-150_07_08_05	Her2	-0.123725511989775	0.616738385408895	-0.0670668576460718	0.0491781272743522	-0.302218047756803	0.423619881806695	8.27191367085794e-06	0.665340486134971	0.751234793530709	0.0461660759699246
GSM805311_FL862-150CBX	Her2	-0.0219968608981271	0.72824975484119	-0.317521548650332	0.208169928121361	-0.373425404788707	0.887295500892627	2.1105628338221e-08	0.0357062907707573	0.175099168290288	0.0125331532423168
GSM805312_19893_AB01778470_17038	LumB	-0.502403506746158	0.0744619430603831	0.397867990119883	0.504711299224517	-0.354226862942296	0.000510550295150343	0.630962047205607	0.00748192855854887	0.000476350841877483	0.0183196717990805
GSM805313_FL884-157CBX2	LumB	-0.234789930109573	-0.0574245913361539	0.112776430430444	0.533998467558708	-0.392851434906435	0.125000338274662	0.711195022823834	0.466082078329245	0.000189062842158023	0.00834328135541409
GSM805314_19893_AB01943851_17042	LumB	-0.0837265116338607	0.192558018764917	-0.232787342150463	0.564675104938217	-0.506482351772931	0.588962095047461	0.210470401685342	0.128345077273554	6.52910964596759e-05	0.000451516830055775
GSM805315_FL864-177CBX	LumB	-0.288710105005937	0.268763325739743	-0.081026104487116	0.69912509754596	-0.693362394451233	0.0573480994942242	0.0777203112667336	0.601075412214497	1.30081958903801e-07	1.8178252885465e-07
GSM805316_20979_AB01913192_16985	LumA	-0.515301138632136	-0.187883188313986	0.656899001963614	0.122018243979603	0.00947846071870431	0.000344339973420309	0.22196877650088	1.27974892804014e-06	0.430093476182399	0.951307999535433
GSM805317_FL871-182CBX	LumA	-0.547566279879596	-0.208147134346754	0.730838089845401	0.0230053011955291	0.115173941336999	0.00011964834356071	0.175147478559088	1.77559360970558e-08	0.882164163556748	0.456594259430797
GSM805318_20979_AB01988666_16986	LumB	-0.415082476846162	0.14879349915228	0.0756009010360089	0.389836555051225	-0.311720333728965	0.00508328690075373	0.33507058087682	0.625732674644375	0.00890101144476819	0.0394149094123116
GSM805319_FL872-189CBX	LumB	-0.36775598819062	0.205113086785971	0.0174547180026631	0.480286962042441	-0.365188424934528	0.0140518572941225	0.181663830511513	0.910461207058386	0.000968564175787306	0.014789519450562
GSM805320_FL1140-211_2_	Basal	0.69496377425157	-0.188032435114239	-0.4824406459691	-0.523471595787336	0.314705377029851	1.65768536801775e-07	0.221595116069142	0.000911718349777717	0.000266109752310732	0.0374691077770309
GSM805321_FL935-211CBX2	Normal	-0.108944566320868	-0.498542087326028	0.476955889771962	-0.505773529105196	0.729245992078572	0.481462663755346	0.000572728856504119	0.00106272594945233	0.000461312853510488	1.97519881446542e-08
GSM805322_23678_AB01542151_24650	Her2	0.0314233714020637	0.677394736003307	-0.342517469280785	0.145739962036994	-0.250320641787766	0.839534962146414	4.41929300308126e-07	0.0228505459607494	0.345194160930482	0.101245101324598
GSM805323_FL875-239CBX	Her2	-0.0865061964624964	0.638853541326698	-0.103086146876585	-0.0528152750675776	-0.187354914470784	0.576607889694159	3.05977295457e-06	0.505482518071146	0.733488254707744	0.223294878013801
GSM805324_28998_AB02090665_34888	Her2	0.143955489918118	0.561499346368204	-0.359087863300271	-0.068320592749352	-0.243075941675606	0.351196393370323	7.32447074381128e-05	0.0166751309659535	0.659461659414354	0.111853889169688
GSM805325_FL876-316CBX	Her2	0.071448848642895	0.571823267216719	-0.255357496132251	-0.17207420501161	-0.200260200320197	0.644881857424151	5.01877358170901e-05	0.094336988830016	0.264033752406105	0.192443903578476
GSM805326_FL488-325	LumB	-0.0528931819126036	0.307606611687077	-0.188868246506898	0.324736254849177	-0.324289618723232	0.733109588207328	0.0422311336430745	0.219510571692574	0.0314991185597649	0.0317470885250429
GSM805327_FL877-325CBX	Her2	-0.218298536544994	0.232603463844258	0.131889306732259	0.0668856857434313	-0.0954952298282291	0.154568888449154	0.128655520308012	0.393434228890775	0.666191662764075	0.53748561161811
GSM805328_FL494-339	Basal	0.562723035921743	-0.00373855694906372	-0.509365065649546	-0.248868363581449	0.144746786570075	7.00810231245591e-05	0.980784866793941	0.000413575146518316	0.103307318618467	0.348526974280585
GSM805329_FL878-339CBX	Basal	0.568422113689504	-0.0572400105592871	-0.484483390814612	-0.297785444099578	0.134752438731401	5.6923438543045e-05	0.712083341577305	0.000860572595785384	0.049621487010658	0.383153028061113
GSM805330_FL1120-375	LumA	-0.34593306270024	-0.308089457254688	0.519787596432254	-0.314532701864927	0.504885871158812	0.0214411920546468	0.0418923179794673	0.000299142338948908	0.0375794772307957	0.000473849577118728
GSM805331_FL937-375CBX2	Normal	-0.0557545905315537	-0.0531730408829941	0.113672081534831	-0.413746443365137	0.229597197170343	0.719245740533692	0.73174984947609	0.462525374103131	0.00524183044756719	0.133811102502858
GSM805332_FL702-771	Basal	0.56826897773408	-0.29141443151029	-0.312644723153131	-0.452626000866644	0.288771117995299	5.72452615578392e-05	0.0549510774814478	0.0388037056152425	0.00203604395016012	0.0572931108887486
GSM805333_FL867-771CBX	Normal	0.449789143315443	-0.44806212093589	-0.0561721950174564	-0.61658013046223	0.574989623310662	0.00218972985947831	0.00228822780872971	0.717229701805433	8.32872137896591e-06	4.45793959287659e-05
GSM805334_FL1141-801_2_	LumB	-0.31584440198928	0.0298023486076725	0.231138755213374	0.497392887581532	-0.31141257267352	0.0367477144696003	0.847712515320354	0.131148509559072	0.000592501951984103	0.0396201391354387
GSM805335_FL868-801CBX	LumB	-0.346986064987379	0.153522727878027	0.0933216495088425	0.693670439777516	-0.512777566717053	0.0210216953284956	0.3197595669828	0.546826523723612	1.78594431619605e-07	0.000372383981649882
GSM805336_FL869-855	LumB	-0.115712763436796	0.132375957077883	-0.227288005540102	0.446059452078463	-0.401683139033891	0.454476441768075	0.391675454248142	0.137874660573411	0.0024073254400495	0.00687935364348917
GSM805337_FL870-855CBX	LumB	-0.152331271467611	0.121864279735888	-0.203762493580799	0.52959202485423	-0.481620601191599	0.323574710748185	0.430679983619285	0.184619635018986	0.000218444256499115	0.000933002157355915
GSM805338_FL757-C-Anon-A	Her2	-0.0615593989751798	0.581156029624605	-0.194191859938039	-0.00547483679902668	-0.24319454404078	0.691396720425168	3.52672589565688e-05	0.206551511066689	0.97186387626224	0.111673667724151
GSM805339_FL759-T-Anon-A	Her2	-0.0206058373155863	0.577515105506336	-0.230645528489324	-0.029519647116314	-0.251101884521855	0.894381007142393	4.05232963478824e-05	0.131996071860621	0.849140300658729	0.100148896039745
GSM805340_FL758-C-Anon-B	LumA	-0.535576987575697	-0.195715221879494	0.513056580844854	0.27633182053722	-0.139643049973282	0.000179441060511198	0.202943871559939	0.000369185324958863	0.0694093046361111	0.365962728184799
GSM805341_FL760-T-Anon-B	LumA	-0.568971650899462	-0.215447229785341	0.578826997501689	0.25848524189537	-0.153226113538015	5.57820982950428e-05	0.160161037355479	3.85521410341673e-05	0.0902341757694787	0.320706689207806
GSM805342_FL942-C-ANON_C_07012	LumA	-0.408453484944548	-0.429824150641359	0.715264645170606	-0.22045082106506	0.503909165109515	0.00591299611895284	0.0035924976794051	4.88098198511077e-08	0.150443366265851	0.000487996970882308
GSM805343_FL960-T-Anon-C07012	LumA	-0.30358951280645	-0.464824347617342	0.607827921295362	-0.335673608228835	0.570921355365238	0.0451374196477778	0.00147840814931571	1.20913587286708e-05	0.0259085409812342	5.18991122971688e-05
GSM805344_FL1103_-C_-_ANON_D	Basal	0.680489133645249	0.0699988979122916	-0.582410205188931	-0.317770553002891	0.143806478954943	3.73641038645661e-07	0.651623678087833	3.36063727892763e-05	0.0355537603569141	0.351700471390648
GSM805345_FL1108_-_T_-_ANON_-_D	Basal	0.689802542920438	-0.0158442040682715	-0.524980594037119	-0.371499633133014	0.135911783341679	2.22675726294323e-07	0.918693757326829	0.000253558146951387	0.0130325018885764	0.379035494294514
GSM805346_FL1104_-C_-_ANON_E	LumA	-0.66345504542706	-0.184391375053561	0.716314792794801	0.272476016756307	-0.0301565286947549	9.18899118933692e-07	0.230835362350276	4.5688265944808e-08	0.0735508240059341	0.845924407024046
GSM805347_FL1109_-_T_-_ANON_-_E	LumA	-0.381295159011315	-0.406862982317553	0.570433957950122	-0.159461430232641	0.351452525049573	0.0106585644248949	0.00612873097096069	5.28459567753316e-05	0.301168394771546	0.0193181335284924
GSM805348_FL1105_-C_-_ANON_F	LumA	-0.427233769750615	-0.442091253741263	0.753660825970373	-0.232238640718836	0.49974702894086	0.0038226704332934	0.00265956154160308	3.53504061521694e-09	0.129273117920095	0.000552634213050636
GSM805349_FL1110_-_T_-_ANON_-_F	LumA	-0.300092650841819	-0.447179669538741	0.653425884134101	-0.386608701861279	0.602574186887754	0.0477977217351174	0.0023400503095226	1.52030968546198e-06	0.00953341631838326	1.50440424303969e-05
GSM805350_FL1106_-C_-_ANON_G	LumA	-0.460396292854433	-0.384150208194729	0.647465432891091	0.167327352033498	0.127382219371719	0.00166279107341327	0.0100406337821639	2.03290444592089e-06	0.277634912968647	0.409940919716096
GSM805351_FL1111_-_T_-_ANON_-_G	LumA	-0.48932576821714	-0.423344654276681	0.737742824228499	-0.0265743221513276	0.291993385445303	0.000749424083849167	0.00419247853519857	1.10885694377235e-08	0.864043231560665	0.0544485255731735
GSM805352_FL1107_-_C_-_ANON_-_H	LumB	-0.538578350963061	0.194560504836868	0.465166946699953	0.472988342078837	-0.210819961131381	0.000162360216964141	0.205674395585953	0.00146492969521319	0.00118546245527197	0.169547681798286
GSM805353_FL1112_-_T_-_ANON_-_H	LumA	-0.518675665703486	0.158767901030486	0.498076373171356	0.265216725438483	-0.216638489191404	0.000309814961935983	0.303302953903911	0.000580669451235637	0.0818743687795508	0.157807011784193
GSM805354_FL1118-300	LumA	-0.299438179105797	-0.357272017398254	0.54057896009311	-0.0421390033591589	0.228479670822136	0.0483094534981025	0.0172742090016248	0.000151807885801317	0.785935552562397	0.135766353586321
GSM805355_FL1130-300CBX	LumA	-0.506722263188952	-0.46372810664535	0.785568869251684	-0.0453569274520147	0.364970479790077	0.000448243827799628	0.00152227889027617	2.69754316192812e-10	0.770016801917584	0.0148536217323886
GSM805356_FL1121-376	Basal	0.161595731554983	0.157194731888854	-0.211648720536851	-0.296231198237199	0.115400531808053	0.294660047505118	0.308180718557979	0.167837933690341	0.0508814670136116	0.455703004417932
GSM805357_FL1132-376CBX	Her2	-0.153126235827288	0.321910406320837	-0.153667753317077	0.168216983391736	-0.251061883119175	0.321026006936116	0.0330953445214295	0.319297127294562	0.275051480413771	0.100204801794965
GSM805358_FL1122-641	Basal	0.708069293896573	-0.0900773390778633	-0.608803555032323	-0.137055035674523	-0.00144964570853356	7.61741491442007e-08	0.560911313276639	1.16055798128295e-05	0.375000922798211	0.992548638141806
GSM805359_FL1134-641CBX	Basal	0.670231550290863	-0.187754260368362	-0.494257306158231	-0.25022077555282	0.170836649175489	6.46872424096394e-07	0.222291915764224	0.000649603275472332	0.101385890498501	0.267536249251766
GSM805360_FL1124-800	Basal	0.72625244585513	-0.06720472998282	-0.641531540580184	-0.24235901509132	0.0412094737452742	2.40844886141003e-08	0.664693016618537	2.69810210116126e-06	0.112948001445768	0.790550260761624
GSM805361_FL1135-800CBX	Basal	0.513773085437236	0.35543133567475	-0.529157417466609	-0.0850118686158725	-0.141415879297418	0.000361084257657532	0.0178999437898507	0.000221554989644889	0.583234740140535	0.359847730621258
GSM805362_FL1125-807	Basal	0.678086379125564	-0.0842603105574292	-0.616894276661224	-0.171191781497749	0.010225869963494	4.25730194063472e-07	0.586580531322586	8.21630329655402e-06	0.266528029757747	0.947473622730405
GSM805363_FL1136-807CBX	Basal	0.653184904767102	-0.048891564635769	-0.588913726691537	-0.113483675339293	-0.0339893075748408	1.53846338175875e-06	0.752638543426227	2.60847089078904e-05	0.463272336339822	0.826625004199518
GSM805364_FL1126-813	Normal	0.00709884095508351	-0.50850209307507	0.34832852891129	-0.432911233286746	0.579397312788637	0.963522805918246	0.000424620840769929	0.020496894785052	0.00333412409841219	3.77228852344464e-05
GSM805365_FL1137-813CBX	Normal	0.0113554995878536	-0.488134050010898	0.400280839405588	-0.592365056304655	0.79867140781249	0.941680621991036	0.000775515293418118	0.00709576497121609	2.27521468508463e-05	8.23994292333564e-11
GSM805366_FL1127-815	LumA	-0.525772404483653	-0.188912343120024	0.640966366341401	0.0485889879168246	0.033267976870241	0.000247188207054554	0.219400971152525	2.77096811755404e-06	0.754121595632241	0.830249817285692
GSM805367_FL1138-815CBX	LumA	-0.658944619937119	-0.106288668969326	0.662003916223187	0.208298223571337	-0.135411850449539	1.1550845078922e-06	0.492277178334772	9.89492450808172e-07	0.17482743123647	0.380807829991173
GSM805368_FL1128-834	Her2	-0.30250474990534	0.522818543427216	0.0842976924085237	0.473639087577306	-0.459050241718688	0.0459494795072126	0.0002717135759054	0.586413912111626	0.001164504939609	0.00172274154467447
GSM805369_FL1139-834CBX	Her2	-0.417939438824172	0.484874279418758	0.165702977334776	0.38153979946275	-0.502561292871099	0.00475820929936506	0.000851083073231433	0.282392952828444	0.0106043692990235	0.000508143684653826
GSM805370_FL956-151	Basal	0.392017159756142	0.280435224472204	-0.576799817258183	-0.038517597504679	-0.165424126787699	0.00849451622312059	0.0652068289469403	4.16364252728211e-05	0.803953700916866	0.283215074031898
GSM805371_FL1129-151CBX	Basal	0.406758646564813	0.129030992751238	-0.510910336541664	-0.0697638698035744	-0.120219245072752	0.00614311867644564	0.403856987813079	0.000394440311992903	0.652719093857698	0.436974388901148
GSM805372_FL563-722	Basal	0.576232716214451	-0.0600693763848016	-0.504437055418107	-0.371257496807603	0.25776889772299	4.25387239962028e-05	0.698508658667499	0.000480304166058257	0.0130964710882176	0.0911613960136645
GSM805373_FL1123-722CBX	Normal	0.136266595416205	-0.462790841326481	0.212702206958846	-0.586674679159889	0.747084338796003	0.377780606350871	0.00156069953527305	0.165682625882131	2.84797611317437e-05	5.72713219816024e-09
GSM805374_FL1142-582	Basal	0.630935123001154	0.00343746067806103	-0.637105998062897	-0.197308037088385	-0.0187131634237642	4.40766829064993e-06	0.982332162622523	3.319387353526e-06	0.199219297182542	0.904034742519931
GSM805375_FL1133-582CBX	Normal	-0.150062363641797	-0.499710612931828	0.427858592720001	-0.400935691875503	0.6356805342164	0.330918629870333	0.000553232124199675	0.00376600060283427	0.00699398218277089	3.54605501177019e-06
