# Supplementary material for: Breast Cancer Plasticity after Chemotherapy Highlights the Need for Re-Evaluation of Subtyping in Residual Cancer and Metastatic Tissues
Source: Int J Mol Sci. 2024 May 31;25(11):6054. doi: 10.3390/ijms25116054 (PMC11172877; doi:10.3390/ijms25116054)
Supplement: Supplementary file 1 [file ijms-25-06054-s001.zip › Table S9 Patient data.xlsx]

## Sheet: Patient Data
ID	Hospital Cohort, W-Warsaw, O- Olsztyn	DoB	Date of diagnosis	age_at_diagnosis	Gender	Localization of Tumor (Side) Left=1, rigt=2	Quadrant Upper right=1, Lower right=2, Upper left=3, lower left=4 central =5	Biopsy type, FNB=1, CNB=2	Primary Metastasis, 0 for no and 1 for yes	Organ: 0=NONE;1=BONE;2=LUNG; 3=LIVER; 4=CNS; 5=LYMPH NODES OTHER THAN REGIONAL; 6=OVARIAN; 7=PERITONEUM; 8=SUPRAADRENAL; 9=OTHER	Relapse, 0 for no and 1 for yes	Time for event, Metastasis,	Local relapse, Time for event	time of progression, relapse or last visit	Progression organ: 0=NONE;1=BONE;2=LUNG; 3=LIVER; 4=CNS; 5=LYMPH NODES OTHER THAN REGIONAL; 6=OVARIAN; 7=PERITONEUM; 8=SUPRAADRENAL; 9=OTHER	Overall Survival, 0 for no and 1 for yes	Overall Survival, Time for event	Overall Survival (months) from diagnosis	Overall Survival (months) from chemotherapy	Disease specific survival, 0 for no and 1 for yes	Disease specific survival, Time for event	menopausal_status Pre=1, Peri=2 and post=3	grade	T	N	M	AJCC	Axinal Lymph node, lymph_nodes_positive	Axinal Lymph node, lymph_nodes_removed	Sentinel Lymph node, lymph_nodes_positive	Sentinel Lymph node, lymph_nodes_removed	Total Number of Lymph nodes removed	Total Number of Lymph nodes positive	histological_type	ER_IHC_status	HER2_IHC_status	PR IHC status	Ki67 IHC (%)	Treatment group (aim), 1=NEOADJUVANT, 2=ADJUVANT, 3= PALLIATIVE	Pathological response: Pathological complete response=1, Residual Disease=2	treatment regimen, pxl=paclitaxel, a-doxorubicin, c- cyclofosfamide, cmf=cyclofosfamide,metotrexat,fluorouracil; mc- myocet/cyclofosfamide,e=epirubicin, at-doxorubicin, docetaxel; pk-paklitaxel/karboplatin; pld-pegylated liposomal doxorubicin, tac-docetaxel/doxorubicin,cyclofosfamide;nf- navelbine, fluorouracil dd- dose dence; 4x=4cycles, 12x=12cycles	Treatment start date	Treatment end date	Dose reduction; 0-no 1=yes	Neoadjuvant Therapy, Name of drugs and cycles	Adjuvant Therapy, Name of drugs and cycles	Palliative therapy, Name of drugs and cycles	Type of Surgery; 1=mastectomy, 2=BCT	Clinical regression
85	O	1957-06-01	2016-12-01	61.2197	F	1	2	2	0	0	0			2021-05-28	0	0	2021-08-22	56.7434	55.4276	0		3	3	2	1	0	2b	1	18	0	0	18	1	NST	0	0	0	75	1	1	12xpxl/4x ac dd.	2017-01-10	2017-05-16	0	12xpxl/4x ac dd.			1	1
51	O	1956-10-23	2015-06-07	60.3127	F	1	2	2	0	0	0			2021-04-13	0	0	2021-08-22	74.6053	73.5197	0		3	3	2	3	0	2b	0	16	0	0	16	0	NST	0	0	0	90	1	1	6xat	2015-07-10	2015-10-23	0	6xat			1	1
20	O	1985-12-27	2015-10-15	30.6592	F	1	4	2	0	0	0			2021-03-23	0	0	2021-08-22	70.3289	69.9671	0		1	3	3	0	0	2b	0	19	0	0	19	0	NST	0	0	0	90	1	2	4x ac/12xpxl	2015-10-26	2016-04-19	0	4x ac/12xpxl			2	1
80	O	1959-03-01	2015-03-01	57.6169	F	1	4	2	0	0	0			2021-06-10	0	0	2021-08-22	77.8289	75.5921	0		3	3	3	2	0	3a	16	16	0	0	16	16	NST	0	0	0	90	1	2	6xat	2015-05-08	2015-08-28	0	6xat			2	0
9	O	1948-08-02	2017-05-25	70.7972	F	2	2	1	0	0	0			2021-08-27	0	0	2021-08-22	50.9868	49.5395	0		3	3	2	1	0	2a	0	20	0	0	20	0	NST	0	0	0	80	1	2	4x ac/12xpxl	2017-07-08	2017-10-16	1	4x ac/12xpxl			1	1
30	O	1973-02-10	2017-03-17	45.369	F	2	4	2	0	0	0			2021-08-24	0	0	2021-08-22	53.2566	53.1579	0		2	3	3	0	0	2b	0	0	0	2	2	0	NST	0	0	0	75	1	2	12xpxl/4xacdd	2017-03-20	2017-07-24	0	12xpxl/4xacdd			2	1
55	O	1952-01-08	2015-01-02	64.8028	F	2	3	2	0	0	0			2021-04-14	0	0	2021-08-22	79.7368	73.3553	0		3	2	3	1	0	3a	0	17	0	0	17	0	NST	0	0	0	60	1	1	4x ac /12xpxl	2015-07-15	2015-12-28	0	4x ac /12xpxl			1	1
58	O	1972-11-04	2015-01-02	43.3775	F	1	3	2	0	0	1	2015-06-10		2015-06-10	2, 3, 9	1	2015-07-03	5.98684	5	1	2015-07-03	1	2	2	2	0	3a	0	0	0	0	0	0	NST	0	0	0	40	1	2	3xac /1xdocetaxel/1xpxl	2015-02-01	2015-06-15	0	3xac /1xdocetaxel/1xpxl			2	0
83	O	1956-01-09	2017-07-07	63.2676	F	1	4	2	0	0	1		2021-06-09	2021-06-09	10	0	2021-08-22	49.5724	70.5921	0		3	3	2	1	0	2b	0	11	0	0	11	0	NST	0	0	0	75	1	1	4x ac/6xpxl	2015-10-07	2016-02-15	0	4x ac/6xpxl			1	1
131	O	1979-07-08	2014-09-22	36.2254	F	1	3	2	0	0	0			2018-02-06	0	0	2021-08-22	83.0921	82.1711	0		1	3	3	1	0	3a	0	9	0	0	9	0	NST	0	0	0	70	1	2	6xat	2014-10-20	2015-02-09	0	6xat			1	1
54	O	1973-09-03	2014-10-14	42.2986	F	2	2	2	0	0	1	2016-03-17		2016-03-17	2,3,9	1	2016-04-08	17.8289	16.4474	1	2016-04-08	1	3	4	1	0	3b	10	11	0	0	11	10	NST	0	0	0	85	1	2	6xat	2014-11-25	2015-03-10	0	6xat			0	0
111	O	1972-02-15	2015-02-01	44.2028	F	1	3	2	0	0	1	2016-01-15		2016-01-15	1	1	2016-02-13	12.4013	11.875	1	2016-02-13	1	3	4	0	0	3b	0	21	0	0	21	0	NST	0	0	0	90	1	2	6x at	2015-02-17	2015-07-23	0	6x at			2	0
17	O	1960-09-25	2016-01-02	56.8648	F	2	4	1	0	0	1		2016-12-20	2016-12-20	10	1	2017-11-22	22.6974	14.2434	1	2017-11-22	3	3	4	1	0	3b	0	18	0	0	18	0	NST	0	0	0	75	1	2	4x ac /12x pxl	2016-09-15	2016-12-23	0	4x ac /12x pxl			1	1
13	O	1960-08-08	2017-08-01	58.6254	F	1	4	2	0	0	1	2021-03-26		2021-03-26	10.5	0	2021-08-22	48.75	48.0263	0		3	3	4	1	0	3b	1	12	0	0	12	1	NST	0	0	0	75	1	2	4x acdd/12x pxl	2017-08-23	2018-01-18	0	4x acdd/12x pxl			1	0
8	O	1935-01-25	2017-05-04	84.6479	F	2	3	2	0	0	1	2019-10-13		2019-10-13	5	1	2019-10-16	29.4408	27.4671	0		3	2	2	1	0	2b	20	21	0	0	21	20	labulare	0	0	0	40	1	2	epirubicyna weeky / 12 x pxl	2017-07-03	2017-11-29	0	epirubicyna weeky / 12 x pxl			1	1
149	O	1952-04-02	2016-12-22	66.5915	F	2	2	2	0	0	0			2021-08-03	0	0	2021-08-22	56.0526	55.3618	0		3	3	2	1	0	2b	2	14	0	0	14	2	NST	0	0	0	75	1	2	4x ac /12x pxl	2017-01-12	2017-07-05	0	4x ac /12x pxl			2	1
11	O	1963-12-07	2017-06-01	55.0282	F	1	3	2	0	0	1	2020-03-09		2020-03-09	1	0	2021-08-22	50.7566	49.0789	0		3	3	2	0	0	2a	0	0	0	0	0	0	NST	0	0	0	85	1	2	4xac dd/12xpxl	2017-07-22	2017-12-05	0	4xac dd/12xpxl			1	1
52	O	1958-10-19	2016-12-21	59.8535	F	1	2	2	0	0	1	2018-05-09		2018-05-09	1,3,5	1	2018-07-26	19.1447	17.5658	1	2018-07-26	3	3	4	2	0	3b	11	18	0	0	18	11	NST	0	0	0	90	1	2	12x pxl/4x dd ac	2017-02-07	2017-06-23	0	12x pxl/4x dd ac			2	0
24	O	1966-01-08	2015-07-01	50.9042	F	1	3	2	0	0	1	2016-09-12		2016-09-12	2.1	1	2016-11-18	16.6447	15.5592	1	2016-11-18	2	3	3	2	0	3a	0	0	0	0	0	0	NST	0	0	0	80	1	2	4xat	2015-08-03	2015-10-07	0	4xat			2	0
26	O	1949-10-22	2016-05-04	68.4535	F	1	2	2	0	0	0			2021-07-20	0	0	2021-08-22	63.6842	62.4671	0		3	3	2	1	0	2b	0	11	0	0	11	0	NST	0	0	0	80	1	1	4xac/12xpxl	2016-06-10	2016-11-23	0	4xac/12xpxl			2	1
7	O	1961-11-14	2016-06-01	56.1211	F	1	2	1	0	0	1	2019-01-27		2019-01-27	9	1	2020-11-10	53.3882	40	1	2020-11-10	3	3	2	0	0	2a	0	0	0	2	2	0	NST	0	0	0	65	1	2	12 xpxl/4x ac dd	2017-07-13	2017-11-30	0	12 xpxl/4x ac dd			0	0
21	O	1960-12-11	2015-01-02	55.6197	F	2	4	2	0	0	0			2021-05-25	0	0	2021-08-22	79.7368	69.9013	0		3	2	2	1	0	2b	0	8	0	0	8	0	NST	0	0	0	35	1	2	4xac/12xpxl	2015-10-28	2016-04-18	0	4xac/12xpxl			2	1
Cluster α
Cluster β
[truncated: 5 more columns]
